# Supplementary material for: Product level dataset on embodied human appropriation of net primary production
Source: Data Brief. 2023 Oct 29;51:109725. doi: 10.1016/j.dib.2023.109725 (PMC10641586; doi:10.1016/j.dib.2023.109725)
Supplement: Supplementary file 1 [file mmc1.zip]

Archive with 101 entries (84 files):
- Code/000000. Source all code for HANPP and eHANPP.R
- Code/bilateral trade matrices/
- Code/bilateral trade matrices/animal products/
- Code/bilateral trade matrices/animal products/0_prep_fao.R
- Code/bilateral trade matrices/animal products/0_prep_fao_trade.R
- Code/bilateral trade matrices/animal products/0_prep_functions.R
- Code/bilateral trade matrices/animal products/1. import data.R
- Code/bilateral trade matrices/animal products/2. bilateral trade.R
- Code/bilateral trade matrices/animal products/3.1 animal products primary equivalents with thomas file.R
- Code/bilateral trade matrices/animal products/4. correct reexports without checks.R
- Code/bilateral trade matrices/cropland/
- Code/bilateral trade matrices/cropland/0_prep_fao.R
- Code/bilateral trade matrices/cropland/0_prep_fao_trade.R
- Code/bilateral trade matrices/cropland/0_prep_functions.R
- Code/bilateral trade matrices/cropland/1. import data.R
- Code/bilateral trade matrices/cropland/2. bilateral trade.R
- Code/bilateral trade matrices/cropland/3. primary equivalents with thomas file.R
- Code/bilateral trade matrices/cropland/3.2 correct reexports suger beet and nes.R
- Code/bilateral trade matrices/cropland/4. correct reexports thomas script no singular.R
- Code/bilateral trade matrices/embodied feed/
- Code/bilateral trade matrices/embodied feed/0_prep_fao.R
- Code/bilateral trade matrices/embodied feed/0_prep_fao_trade.R
- Code/bilateral trade matrices/embodied feed/0_prep_functions.R
- Code/bilateral trade matrices/embodied feed/1. import data.R
- Code/bilateral trade matrices/embodied feed/2. bilateral trade.R
- Code/bilateral trade matrices/embodied feed/3.1 animal products primary equivalents with thomas file.R
- Code/bilateral trade matrices/embodied feed/4. correct reexports without checks.R
- Code/bilateral trade matrices/forestry/
- Code/bilateral trade matrices/forestry/0_prep_fao.R
- Code/bilateral trade matrices/forestry/0_prep_fao_trade.R
- Code/bilateral trade matrices/forestry/0_prep_functions.R
- Code/bilateral trade matrices/forestry/1. import data.R
- Code/bilateral trade matrices/forestry/2. bilateral trade.R
- Code/bilateral trade matrices/forestry/3.1 animal products primary equivalents with thomas file.R
- Code/bilateral trade matrices/forestry/4. correct reexports without checks.R
- Code/by regions/
- Code/by regions/by regions resid.R
- Code/by regions/by regions.R
- Code/eHANPP/
- Code/eHANPP/cropland/
- Code/eHANPP/cropland/0. Crops and Animal products codes.R
- Code/eHANPP/cropland/1.000 NONA eHANPP cropland feed and not feed parallel data nexus footprint.R
- Code/eHANPP/forest/
- Code/eHANPP/forest/13. eHANPP forest.R
- Code/eHANPP/grassland/
- Code/eHANPP/grassland/1.eHANPP grassland.R
- Code/eHANPP/grassland/2. grassland camels etc.R
- Code/eHANPP/residues_feed/
- Code/eHANPP/residues_feed/1.eHANPP residues_feed.R
- Code/eHANPP/residues_feed/2. residues_feed camels etc.R
- Code/End uses/
- Code/End uses/1. Download Commodity Balances.R
- Code/End uses/2. Check use residuals.R
- Code/End uses/2b. share final uses with sum final uses.R
- Code/End uses/3. commodity balances to primary products by consumption crops.R
- Code/End uses/4. Final uses by primary products crops.R
- Code/End uses/4.1 adjusting cropland trade matrices for seeds.R
- Code/End uses/4.2 allocate losses to feed food others.R
- Code/Feed-Livestock trade/
- Code/Feed-Livestock trade/4.3.1_separating_feed_food_parallel_Yearly_incl_seeds_and_losses.R
- Code/Feed-Livestock trade/4.3.2 Not for feed thin.R
- Code/Gridded livestock/
- Code/Gridded livestock/1. HANPP harv per head.R
- Code/Gridded livestock/2. gridded cattle.R
- Code/Gridded livestock/3. gridded Goats.R
- Code/Gridded livestock/4. gridded Horses.R
- Code/Gridded livestock/5. gridded Sheep.R
- Code/Gridded livestock/6. NPPpot by animals GIS.R
- Code/Gridded livestock/7. NPPpot GIS vs. old.R
- Code/NPPpot/
- Code/NPPpot/1. arrange nc file.R
- Code/NPPpot/2. NPPpot by countries cropland BACI 2000-2013.R
- Code/NPPpot/2.1 NPPpot by countries cropland BACI 1910-1990.R
- Code/NPPpot/4. NPPpot by countries grazing BACI 1910-1990.R
- Code/NPPpot/4. NPPpot by countries grazing BACI 2000-2013.R
- Code/NPPpot/5. NPPpot by countries forest BACI 1910-1990.R
- Code/NPPpot/5. NPPpot by countries forest BACI 2000-2013.R
- Code/NPPpot/6.Smooth.R
- Code/product level HANPP/
- Code/product level HANPP/0_changed countries.R
- Code/product level HANPP/0_download_FAO_for_HANPP.R
- Code/product level HANPP/000000. Source all code for HANPP.R
- Code/product level HANPP/1. HANPP harv cropland.R
- Code/product level HANPP/10. merge all land use types for figures.R
- Code/product level HANPP/11. HANPP per product.R
- Code/product level HANPP/12.0 allocate grassland to products cattle all for prod.R
- Code/product level HANPP/13.0 HANPP residues for feed.R
- Code/product level HANPP/2.2 HANPP harv grassland monogas no residues.R
- Code/product level HANPP/2.3 HANPP harv cropland adjusted residues feed.R
- Code/product level HANPP/3. HANPP harv forest.R
- Code/product level HANPP/4. Fallow.R
- Code/product level HANPP/5.0 arrange NPPpot countries that changed.R
- Code/product level HANPP/5.1 NPPpot by products.R
- Code/product level HANPP/5.2 NPPpot cropland adjust cultivars with thomas' factors.R
- Code/product level HANPP/6.1 HANPPluc_fallow.R
- Code/product level HANPP/7. HANPP cropland.R
- Code/product level HANPP/7.1 Check HANPP cropland with time series.R
- Code/product level HANPP/8. HANPP grassland.R
- Code/product level HANPP/9. HANPP forest.R
- Code/trilateral/
- Code/trilateral/for sankeys gg all countries.R
