# Supplementary material for: Product level dataset on embodied human appropriation of net primary production
Source: Data Brief. 2023 Oct 29;51:109725. doi: 10.1016/j.dib.2023.109725 (PMC10641586; doi:10.1016/j.dib.2023.109725)
Supplement: Supplementary file 1 [file mmc1.zip › Code/000000. Source all code for HANPP and eHANPP.R]

# First check if all consistent!!

#### If want new FAO Data, delete the existing Zip files in FAO download folder.

######################################################
# Download FAO
######################################################
setwd("product level HANPP") 
source("0_download_FAO_for_HANPP.R")


######################################################
# HANPP harv
######################################################
setwd("product level HANPP") 
source("1. HANPP harv cropland.R")
source("2.2 HANPP harv grassland monogas no residues.R")
source("2.3 HANPP harv cropland adjusted residues feed.R")
source("3. HANPP harv forest.R")
source("4. Fallow.R")


######################################################
# MPP pot mL (Bondeau) allocation to LU with BACI
######################################################
setwd("NPPpot") 
rm(list = ls())
source("1. arrange nc file.R")
source("2. NPPpot by countries cropland BACI 2000-2013.R")
source("2.1 NPPpot by countries cropland BACI 1910-1990.R")
source("4. NPPpot by countries grazing BACI 1910-1990.R")
source("4. NPPpot by countries grazing BACI 2000-2013.R")
source("5. NPPpot by countries forest BACI 1910-1990.R")
source("5. NPPpot by countries forest BACI 2000-2013.R")
source("6.Smooth.R")


######################################################
# MPP pot after allocation to products
######################################################
setwd("product level HANPP") 

source("5.0 arrange NPPpot countries that changed.R")
source("5.1 NPPpot by products.R")
source("5.2 NPPpot cropland adjust cultivars with thomas' factors.R")
source("6.1 HANPPluc_fallow.R")


######################################################
# HANPP
######################################################

source("7. HANPP cropland.R")
source("7.1 Check HANPP cropland with time series.R")
source("8. HANPP grassland.R")
source("9. HANPP forest.R")


######################################################
# Gridded Livestock, Gridded HANPP harv
# adjust NPPpot of animals (Allocation by HANPP harv)
######################################################
setwd("Gridded livestock") 
source("1. HANPP harv per head.R")
source("2. gridded cattle.R")
source("3. gridded Goats.R")
source("4. gridded Horses.R")
source("5. gridded Sheep.R")
source("6. NPPpot by animals GIS.R")
source("7. NPPpot GIS vs. old.R")


######################################################
# Merge land use types
######################################################
setwd("product level HANPP") 
source("10. merge all land use types for figures.R")

######################################################
# NPP and area per product
######################################################

source("11. HANPP per product.R")
source("12.0 allocate grassland to products cattle all for prod.R")
source("13.0 HANPP residues for feed.R")


######################################################
# International trade, correct for reexports
######################################################

setwd("bilateral trade matrices/cropland")

source("1. import data.R")
source("2. bilateral trade.R")
source("3. primary equivalents with thomas file.R")
source("3.2 correct reexports suger beet and nes.R")
source("4. correct reexports thomas script no singular.R")


setwd("bilateral trade matrices/animal products")

source("1. import data.R")
source("2. bilateral trade.R")
source("3.1 animal products primary equivalents with thomas file.R")
source("4. correct reexports without checks.R")


setwd("bilateral trade matrices/forestry")

source("1. import data.R")
source("2. bilateral trade.R")
source("3.1 forest primary products all.R")
source("4. correct reexports without checks.R")


######################################################
# Animal products trade in embodied feed
# ! Should be after calculation of 
# HANPPharv grassland and shares animal products (HANPP 12.0)
######################################################

setwd("bilateral trade matrices/embodied feed")

source("1. embodied feed per product function.R")
source("2. feed embodied in trade.R")

# Don't correct for reexports because need new method


################################################################################
#can start nexus footprint from here
# End uses
#adjust losses and seeds
# just eHANPP grassland and residues for feed have to be calculated before nexus footprint 7.
################################################################################
setwd("End uses")
source("1. Download Commodity Balances.R")
source("2. Check use residuals.R")
source("2b. share final uses with sum final uses.R")
source("3. commodity balances to primary products by consumption crops.R")
source("4. Final uses by primary products crops.R")
source("4.1 adjusting cropland trade matrices for seeds.R")
source("4.2 allocate losses to feed food others.R")

################################################################################
# Feed-Livestock trade production and consumption trade (on Nona)
################################################################################
setwd("End uses/Feed-Livestock trade")
source("4.3.1_separating_feed_food_parallel_Yearly_incl_seeds_and_losses.R")
source("4.3.2 Not for feed thin.R")


######################################################
# eHANPP
######################################################

setwd("eHANPP")
source("grassland/1.eHANPP grassland.R")
source("grassland/2. grassland camels etc.R")
source("residues_feed/1.eHANPP residues_feed.R")
source("residues_feed/2. residues_feed camels etc.R")
source("forest/13. eHANPP forest.R")


source("cropland/Nona code with nexus footprint data/0. Crops and Animal products codes.R")
# on Nona, transfer:
#       N:/H73700/data/!projekt/2008_COUPLED/Nicolas/HANPP rechnung/product level HANPP/with automatic dwnload FAO/HANPP_per_product_cropland.rds
#       animal_prodcts_code
#       crop_codes

source("cropland/Nona code with nexus footprint data/1.000 NONA eHANPP cropland feed and not feed parallel data nexus footprint.R")


######################################################
# Regions
######################################################

setwd("by regions")
source("by regions.R")
source("by regions resid.R")


######################################################
# trilateral trade
######################################################
setwd("trilateral")
source("for sankeys gg all countries.R")
