# Supplementary material for: Product level dataset on embodied human appropriation of net primary production
Source: Data Brief. 2023 Oct 29;51:109725. doi: 10.1016/j.dib.2023.109725 (PMC10641586; doi:10.1016/j.dib.2023.109725)
Supplement: Supplementary file 1 [file mmc1.zip › Code/bilateral trade matrices/animal products/0_prep_fao.R]

downlaod_FAO <- function(zip_file_name, zip_file){
  #setwd("")
  # FAO data ----------------------------------------------------------------
  
  library(data.table)
  source("code/0_prep_functions.R")
  path_fao <- "download FAO/"
  
  
  # Settings ----------------------------------------------------------------
  
  files <- c(
    zip_file_name = zip_file)
  
  # Files to extract from the ZIP archives
  extr <- c(rep("", length(files)))
  
  name <- names(files)
  
  # Links to the files
  links <- c(rep("http://fenixservices.fao.org/faostat/static/bulkdownloads/",
                 length(files)))
  
  # Column types to possibly skip some
  col_types <- list(
    zip_file_name = c("numeric", "character", "numeric", "character", "numeric",
                      "character", "numeric", "numeric", "character", "numeric",
                      "character")
  )
  
  
  # Execute -----------------------------------------------------------------
  
  fa_dl(file = files, link = links, path = path_fao)
  
  fa_extract(zip = files, path = path_fao, name = name,
             extr = extr, colClasses = col_types)
  
  readRDS("download FAO/zip_file_name.rds")
  
}
