# Supplementary material for: Product level dataset on embodied human appropriation of net primary production
Source: Data Brief. 2023 Oct 29;51:109725. doi: 10.1016/j.dib.2023.109725 (PMC10641586; doi:10.1016/j.dib.2023.109725)
Supplement: Supplementary file 1 [file mmc1.zip › Code/bilateral trade matrices/cropland/1. import data.R]

# Am Anfang von jedem Projekt lade ich erstmal alle Packages die ich oft verwände. Wenn es viele scripts werden mach ich es bei jedem script
library(dplyr)
library(magrittr)
library(ggplot2)
library(tidyr)
library(readxl)
memory.limit(size = 10^13)

#Hier sind die Namen der ganzen zip files im FAO Bulk download. Du must genau den Namen benutzen in der download_FAO_trade function

#files <- c(
#  "crop_raw" = "Production_Crops_E_All_Data_(Normalized).zip",
#  "crop_proc" = "Production_CropsProcessed_E_All_Data_(Normalized).zip",
#  "live_raw" = "Production_Livestock_E_All_Data_(Normalized).zip",
#  "live_prim" = "Production_LivestockPrimary_E_All_Data_(Normalized).zip",
#  "live_proc" = "Production_LivestockProcessed_E_All_Data_(Normalized).zip",
#  # "trade_1" = "Trade_Crops_Livestock_E_All_Data_(Normalized).zip",
#  # "trade_2" = "Trade_LiveAnimals_E_All_Data_(Normalized).zip",
#  "btd_raw" = "Trade_DetailedTradeMatrix_E_All_Data_(Normalized).zip",
#  "cbs_crop" = "CommodityBalances_Crops_E_All_Data_(Normalized).zip",
#  "cbs_live" = "CommodityBalances_LivestockFish_E_All_Data_(Normalized).zip",
#  "for_raw" = "Forestry_E_All_Data_(Normalized).zip",
#  "for_trad" = "Forestry_Trade_Flows_E_All_Data_(Normalized).zip",
#  "fish_raw" = "GlobalProduction_2018.1.2.zip")

#----------------------------------------
# Load functions to download FAO Data

source("code/0_prep_fao.R")
source("code/0_prep_fao_trade.R")

#load bilateral trade data
bilateral_trade <- downlaod_FAO_trade(zip_file_name = "trade_1", 
                         zip_file = "Trade_DetailedTradeMatrix_E_All_Data_(Normalized).zip")


#load primary crop production data
production_crop_primary <- downlaod_FAO(zip_file_name = "crop_raw", 
                                         zip_file = "Production_Crops_Livestock_E_All_Data_(Normalized).zip")

unique(production_crop_primary$Element)
production_crop_primary <- production_crop_primary[production_crop_primary$Element == "Production",] #Here filter ich nur die Prduktionsdaten raus.

save.image("RData/1. imported Data.RData")
