# Supplementary material for: Product level dataset on embodied human appropriation of net primary production
Source: Data Brief. 2023 Oct 29;51:109725. doi: 10.1016/j.dib.2023.109725 (PMC10641586; doi:10.1016/j.dib.2023.109725)
Supplement: Supplementary file 1 [file mmc1.zip › Code/bilateral trade matrices/cropland/2. bilateral trade.R]

#from reporter-partner to origin (country) destination (flows_to), prioritize importer as reporter because importer data is more trustworthy

bilateral_trade_reporter_is_importer <- filter(bilateral_trade,
                                               Element == "Import Quantity")
bilateral_trade_reporter_is_importer %<>%
  rename(Flows_to = `Reporter Countries`,
         Flows_to_code_FAO = `Reporter Country Code`,
         Country = `Partner Countries`,
         Country_code_FAO = `Partner Country Code`,
         Value_importer_based = Value)

bilateral_trade_reporter_is_exporter <- filter(bilateral_trade,
                                               Element == "Export Quantity")
bilateral_trade_reporter_is_exporter %<>%
  rename(Country = `Reporter Countries`,
         Country_code_FAO = `Reporter Country Code`,
         Flows_to = `Partner Countries`,
         Flows_to_code_FAO = `Partner Country Code`,
         Value_exporter_based = Value)

# Mit full_join (vom dplyr package) kann ich Dataframes zusammenfügen, nach einer oder mehreren Spalten. Oft benutze ich aber lieber left_join, dann behält es nur die Zeilen vom ersten dataframe.
bilateral_trade <- full_join(bilateral_trade_reporter_is_importer,
                             select(bilateral_trade_reporter_is_exporter,
                                    Country_code_FAO,
                                    Country, 
                                    Flows_to_code_FAO,
                                    Flows_to,
                                    Year,
                                    Item,
                                    `Item Code`,
                                    Value_exporter_based),
                             by = c("Country_code_FAO",
                                    "Country", 
                                    "Flows_to_code_FAO",
                                    "Flows_to",
                                    "Year",
                                    "Item",
                                    "Item Code"))%>%
  rename(Item.Code = `Item Code`)

rm(bilateral_trade_reporter_is_exporter, bilateral_trade_reporter_is_importer)

# add if different Element (NA) or flag (?) (Ich glaube hier gab es ein problem weil ein paar Zeilen NA oder verschiedene Flags hatten)
bilateral_trade %<>% 
  group_by(Country,
           Country_code_FAO,
           Flows_to,
           Flows_to_code_FAO,
           Year,
           Item, 
           Item.Code)%>%
  summarise(Value_importer_based = sum(Value_importer_based, na.rm=T),
            Value_exporter_based = sum(Value_exporter_based, na.rm=T))

bilateral_trade$Value <- bilateral_trade$Value_importer_based
bilateral_trade$Value[is.na(bilateral_trade$Value)] <- bilateral_trade$Value_exporter_based[is.na(bilateral_trade$Value)] #Alle Zeilen wo die import daten fehlen (is.na) werden mit export Daten gefüllt


all_countries <- union(bilateral_trade$Country, bilateral_trade$Flows_to)#Liste von allen Länder
all_countries <- all_countries[!is.na(all_countries)]
all(!is.na(all_countries))
all(!is.na(unique(bilateral_trade$Year)))

#Liste von allen Länder Kombinationen
all_flows <- as.data.frame(cbind(rep(all_countries, 
                                     each = length(all_countries)),
                                 rep(all_countries, 
                                     length(all_countries))))%>%
  rename(Country = 1,
         Flows_to = 2)


#Y <- sort(unique(bilateral_trade$Year))[1]
#Y
#PROD <- sort(unique(bilateral_trade$Item))[1]
#PROD 
saveRDS(all_flows, "all_flows.rds")
save.image("RData/2. Bilateral trade.RData")
