# Supplementary material for: Product level dataset on embodied human appropriation of net primary production
Source: Data Brief. 2023 Oct 29;51:109725. doi: 10.1016/j.dib.2023.109725 (PMC10641586; doi:10.1016/j.dib.2023.109725)
Supplement: Supplementary file 1 [file mmc1.zip › Code/bilateral trade matrices/cropland/3. primary equivalents with thomas file.R]

#Here I convert the trade matrices in primary equivalents, using the conversion table from Thomas

items_conversion_factors_dm <- read_xlsx("conversion_factors-based-on-dm_content!.xlsx")[c(1:5,7)] #Bitte speicher den File im working directory ("~/trade matrices")

#I change the names to the column names I used before
items_conversion_factors_dm%<>%
  rename(Item = name,
         Item.Code = `FAO code`,
         primary_product = `primary item`,
         conversion_factor_dm = `conversion factor`)

# I filter the primary products (column Item same as column primary_product)
Primary_products <- items_conversion_factors_dm%>%
  select(Item.Code, Item, primary_product)%>%
  filter(Item == primary_product)

Primary_products %<>%
  #rbind(c(329, NA, "Cottonseed"))%>%
  select(-Item)%>%
  rename(primary_product_Code = Item.Code)

Primary_products_all <- unique(items_conversion_factors_dm$primary_product)
Primary_products_all[!Primary_products_all%in%Primary_products$primary_product]
rm(Primary_products_all)

# To add the product codes of the primary products
items_conversion_factors_dm%<>%
  left_join(Primary_products, by = "primary_product")%>%
  mutate(`dm content traded item` = as.numeric(`dm content traded item`),
         `dm content primary item` = as.numeric(`dm content primary item`),
         conversion_factor_dm = as.numeric(conversion_factor_dm))

# Merge (left_join) the bilateral trade data with the corresponding primary product and conversion factor
bilateral_trade %<>%
  rename(tonnes_traded_fw = Value)%>%
  left_join(items_conversion_factors_dm%>%
              select(-Item)%>%
              unique(),
            by = "Item.Code")


# Save all columns as numeric values, convert into dry matter of processed products and calculate the quantities in primary equivalents
bilateral_trade%<>%
  mutate(tonnes_traded_dm = tonnes_traded_fw*`dm content traded item`)
         #tonnes_traded_primary_equivalent = tonnes_traded_dm*conversion_factor_dm)


# Aggregate the bilateral trade data at the primary product level
bilateral_trade_primary_equivalent <- 
  bilateral_trade%>%
  group_by(Country, Country_code_FAO, Flows_to, Flows_to_code_FAO, Year,
           primary_product, primary_product_Code)%>%
  summarise(tonnes_traded_dm = sum(tonnes_traded_dm, na.rm=T))

# Convert the production quantities (of primary products) in dry matter
production_crop_primary %<>% 
  left_join(items_conversion_factors_dm%>%
              select(primary_product_Code, `dm content primary item`)%>%
              mutate(primary_product_Code = as.numeric(primary_product_Code))%>%
              distinct()%>%
              rename(`Item Code` = primary_product_Code),
            by = "Item Code")%>%
  mutate(production_t_dm = Value*as.numeric(`dm content primary item`))%>%
  filter(`Item Code`<1000)

save.image("RData/3.0 Primary equivalents with thomas file.RData")
