# Supplementary material for: Product level dataset on embodied human appropriation of net primary production
Source: Data Brief. 2023 Oct 29;51:109725. doi: 10.1016/j.dib.2023.109725 (PMC10641586; doi:10.1016/j.dib.2023.109725)
Supplement: Supplementary file 1 [file mmc1.zip › Code/bilateral trade matrices/cropland/3.2 correct reexports suger beet and nes.R]

#Y <- 1986
#PROD <- 236
# I first define a function that works for one year, one product
correct_for_reexports <- function(Y, PROD){
  
  
  bilateral_trade_primary_equivalent_Y_PROD_wide <- bilateral_trade_primary_equivalent[bilateral_trade_primary_equivalent$Year==Y&
                                                                                         bilateral_trade_primary_equivalent$primary_product_Code == PROD,
                                                                                       c("Country", "Flows_to","tonnes_traded_dm")]
  
  # I ensure that all flows are included in the data (to have a squares matrix)
  bilateral_trade_primary_equivalent_Y_PROD_wide <- left_join(all_flows, bilateral_trade_primary_equivalent_Y_PROD_wide, 
                                                              by = c("Country", "Flows_to"))
  
  # I order the countries to always have the same order
  bilateral_trade_primary_equivalent_Y_PROD_wide <- bilateral_trade_primary_equivalent_Y_PROD_wide[order(
    bilateral_trade_primary_equivalent_Y_PROD_wide$Country,
    bilateral_trade_primary_equivalent_Y_PROD_wide$Flows_to),]
  
  
  # I spread the data into a wide format with Origin countries as columns and destinations as rows
  bilateral_trade_primary_equivalent_Y_PROD_wide <- spread(bilateral_trade_primary_equivalent_Y_PROD_wide, 
                                                           key = Country,
                                                           value = tonnes_traded_dm)
  
  # I define the rownames as the names of the destination countries
  rownames(bilateral_trade_primary_equivalent_Y_PROD_wide) <- bilateral_trade_primary_equivalent_Y_PROD_wide$Flows_to
  bilateral_trade_primary_equivalent_Y_PROD_wide$Flows_to <- NULL
  
  
  
  
  # I prepare the production vector, including all potential countries
  production_Y_PROD <- production_crop_primary[production_crop_primary$Year == Y &
                                                 production_crop_primary$`Item Code` == PROD,]%>%
    rename(Country = Area)
  
  production_Y_PROD <- left_join(as.data.frame(all_countries)%>%
                                   rename(Country = 1),
                                 production_Y_PROD,
                                 by = "Country")
  
  rownames(production_Y_PROD) <- as.character(production_Y_PROD$Country)
  
  production_Y_PROD <- production_Y_PROD[sort(rownames(production_Y_PROD)),]
  
  
  
  
  ##### The following are the same steps as defined in Kastner 2011
  
  # Define Z as a matrix
  Z <- as.matrix(bilateral_trade_primary_equivalent_Y_PROD_wide)
  Z[is.na(Z)]<- 0
  diag(Z) <- 0
  
  # Define p as a vector
  p <- c(production_Y_PROD$production_t_dm)
  names(p) <- rownames(production_Y_PROD)
  p[is.na(p)]<- 0
  
  
  
  exp <- colSums(Z)
  imp <- rowSums(Z)
  x <- p+imp
  ac <- p+imp-exp
  einsdurchx <- 1/x
  einsdurchx[!is.finite(einsdurchx)] <- 0
  A <- Z %*% diag(einsdurchx)
  R <- solve(diag(nrow(A))-A) %*% diag(p)
  c <- ac * einsdurchx
  R_bar <- diag(c) %*% R
  
  
  
  colnames(R_bar) <- colnames(Z)
  rownames(R_bar) <- rownames(Z)
  #View(R_bar)
  #View(colSums(R_bar))
  #View(rowSums(R_bar))
  sum(colSums(R_bar))
  sum(rowSums(R_bar))
  
  
  
  
  R_bar <- as.data.frame(R_bar)
  R_bar$Flows_to <- rownames(R_bar)
  
  
  bilateral_trade_primary_equivalent_Y_PROD_corrected_reexports <- gather(R_bar, 
                                                                          Country, 
                                                                          tonnes_traded_dm,
                                                                          1:(ncol(R_bar)-1))
  bilateral_trade_primary_equivalent_Y_PROD_corrected_reexports$Year <- Y
  bilateral_trade_primary_equivalent_Y_PROD_corrected_reexports$Item <- PROD
  
  bilateral_trade_primary_equivalent_Y_PROD_corrected_reexports <- bilateral_trade_primary_equivalent_Y_PROD_corrected_reexports[c(5,4,2,1,3)]
  
  return(bilateral_trade_primary_equivalent_Y_PROD_corrected_reexports)
}


#### now I apply the above defined reexport correction function in a loop to all years, all products and bind them

#bilateral_trade_primary_equivalent%<>%
#  arrange(Year, primary_product_Code)
#max(bilateral_trade_primary_equivalent$primary_product_Code, na.rm=T)

# First I need a base to rbind the results to (with same column names as the results)
bilateral_trade_primary_equivalent_corrected_reexports_sugar_beet_nes <- correct_for_reexports(unique(bilateral_trade_primary_equivalent$Year)[1],
                                                                                236)[1,][-1,]

#If you just want one result (one product, one year) use the following (delete the # before the line:
#Soya_2013 <- correct_for_reexports(2013, 236)

# If you want to have one or more products for all years, put the product codes in the brackets of PROD in(...)
# If you want  just certain years, replace sort(unique(...)) by c(...) with the corresponding years
# Delete the #
#for (YEAR in sort(unique(bilateral_trade_primary_equivalent$Year))) {
#  for (PROD in c(236, 56)) {
#    tryCatch({
#      print(paste(YEAR, PROD, sep ="_"))
#      bilateral_trade_primary_equivalent_corrected_reexports_sugar_beet_nes <- rbind(bilateral_trade_primary_equivalent_corrected_reexports_sugar_beet_nes, correct_for_reexports(YEAR, PROD))},
#      error=function(e){cat("ERROR :",conditionMessage(e), "/n")})
#  }}

# To calculate all products, all years, use the following (may take a few hours), save immediately after runing command:
for (YEAR in sort(unique(bilateral_trade_primary_equivalent$Year))) {
  for (PROD in c(157, 161)) {
    tryCatch({
      print(paste(YEAR, PROD, sep ="_"))
      bilateral_trade_primary_equivalent_corrected_reexports_sugar_beet_nes <- rbind(bilateral_trade_primary_equivalent_corrected_reexports_sugar_beet_nes, correct_for_reexports(YEAR, PROD))},
      error=function(e){cat("ERROR :",conditionMessage(e), "/n")})
  }}


library(dplyr)
bilateral_trade_primary_equivalent_corrected_reexports_sugar_beet_nes%<>%
  dplyr::rename(Origin = Country,
                Destination = Flows_to,
                primary_product_Code = Item)%>%
  left_join(Primary_products%>%
              mutate(primary_product_Code = as.numeric(primary_product_Code)),
            by ="primary_product_Code")

Countries <- bilateral_trade_primary_equivalent %>%
  ungroup()%>%
  select(Country, Country_code_FAO)%>%
  distinct()%>%
  dplyr::rename(Origin = Country,
                Origin_code_FAO = Country_code_FAO)%>%
  mutate(Destination = Origin,
         Destination_code_FAO = Origin_code_FAO)

bilateral_trade_primary_equivalent_corrected_reexports_sugar_beet_nes%<>%
  left_join(Countries%>%
              select(Origin, Origin_code_FAO),
            by ="Origin")%>%
  left_join(Countries%>%
              select(Destination, Destination_code_FAO),
            by ="Destination")

bilateral_trade_primary_equivalent_corrected_reexports_sugar_beet_nes <- bilateral_trade_primary_equivalent_corrected_reexports_sugar_beet_nes[c(1,6,2,3,7,4,8,5)]


sugar_supply_beet_nes <- 
  bilateral_trade_primary_equivalent_corrected_reexports_sugar_beet_nes%>%
  group_by(Destination, Destination_code_FAO, primary_product, primary_product_Code , Year)%>%
  summarise(supply_t_dm = sum(tonnes_traded_dm, na.rm=T))%>%
  rename(`Area Code` = Destination_code_FAO,
         Area = Destination,
         `Item Code` = primary_product_Code,
         Item = primary_product)

sugar_supply <- 
  production_crop_primary %>%
  filter(grepl("Sugar cane", Item))%>%
  rename(supply_t_dm = production_t_dm)%>%
  dplyr::select(colnames(sugar_supply_beet_nes))%>%
  rbind(sugar_supply_beet_nes)


sugar_supply%<>%
  left_join(sugar_supply%>%
              group_by(`Area Code`, Year)%>%
              summarise(total_sugar_supply_t_dm = sum(supply_t_dm, na.rm=T)))%>%
  mutate(share_sugar_crop = supply_t_dm/total_sugar_supply_t_dm)

bilateral_trade_primary_equivalent_sugar_refined <- 
  bilateral_trade_primary_equivalent%>%
  filter(primary_product == "Sugar refined")

colnames(bilateral_trade_primary_equivalent_sugar_refined)
bilateral_trade_primary_equivalent_sugar_refined%<>%
  left_join(sugar_supply%>%
              dplyr::select(`Area Code`, Year, Item, `Item Code`, share_sugar_crop),
            by = c("Country_code_FAO" = "Area Code", "Year"))

bilateral_trade_primary_equivalent_sugar_refined%<>%
  mutate(tonnes_traded_dm_sugar_crops = tonnes_traded_dm*share_sugar_crop)

bilateral_trade_primary_equivalent_sugar_refined%<>%
  mutate(tonnes_traded_dm = tonnes_traded_dm_sugar_crops,
         primary_product = Item,
         primary_product_Code = `Item Code`)%>%
  dplyr::select(-tonnes_traded_dm_sugar_crops,
                -Item,
                -`Item Code`,
                -share_sugar_crop)


bilateral_trade_primary_equivalent%<>%
  filter(primary_product != "Sugar refined")

bilateral_trade_primary_equivalent%<>%
  rbind(bilateral_trade_primary_equivalent_sugar_refined%>%
          mutate(primary_product_Code = as.character(primary_product_Code)))

colnames(bilateral_trade_primary_equivalent)

bilateral_trade_primary_equivalent%<>%
  group_by(Country, Country_code_FAO, Flows_to, Flows_to_code_FAO, Year, primary_product, primary_product_Code)%>%
  summarise(tonnes_traded_dm=sum(tonnes_traded_dm, na.rm=T))

save.image("RData/3.2 Primary equivalents with thomas file allocated sugar.RData")
saveRDS(sugar_supply, "sugar_supply.rds")
