# Supplementary material for: Product level dataset on embodied human appropriation of net primary production
Source: Data Brief. 2023 Oct 29;51:109725. doi: 10.1016/j.dib.2023.109725 (PMC10641586; doi:10.1016/j.dib.2023.109725)
Supplement: Supplementary file 1 [file mmc1.zip › Code/bilateral trade matrices/cropland/4. correct reexports thomas script no singular.R]

# Am Anfang von jedem Projekt lade ich erstmal alle Packages die ich oft verwände. Wenn es viele scripts werden mach ich es bei jedem script
library(dplyr)
library(magrittr)
library(ggplot2)
library(tidyr)
library(readxl)

correct_for_reexports <- function(Y, PROD){
  
  
  bilateral_trade_primary_equivalent_Y_PROD_wide <- bilateral_trade_primary_equivalent[bilateral_trade_primary_equivalent$Year==Y&
                                                                                         bilateral_trade_primary_equivalent$primary_product_Code == PROD,
                                                                                       c("Country", "Flows_to","tonnes_traded_dm")]
  
  # I ensure that all flows are included in the data (to have a squares matrix)
  bilateral_trade_primary_equivalent_Y_PROD_wide <- left_join(all_flows, bilateral_trade_primary_equivalent_Y_PROD_wide, 
                                                              by = c("Country", "Flows_to"))
  
  # I order the countries to always have the same order
  bilateral_trade_primary_equivalent_Y_PROD_wide <- bilateral_trade_primary_equivalent_Y_PROD_wide[order(
    bilateral_trade_primary_equivalent_Y_PROD_wide$Country,
    bilateral_trade_primary_equivalent_Y_PROD_wide$Flows_to),]
  
  
  # I spread the data into a wide format with Origin countries as columns and destinations as rows
  bilateral_trade_primary_equivalent_Y_PROD_wide <- spread(bilateral_trade_primary_equivalent_Y_PROD_wide, 
                                                           key = Country,
                                                           value = tonnes_traded_dm)
  
  # I define the rownames as the names of the destination countries
  rownames(bilateral_trade_primary_equivalent_Y_PROD_wide) <- bilateral_trade_primary_equivalent_Y_PROD_wide$Flows_to
  bilateral_trade_primary_equivalent_Y_PROD_wide$Flows_to <- NULL
  
  
  
  
  # I prepare the production vector, including all potential countries
  production_Y_PROD <- production_crop_primary[production_crop_primary$Year == Y &
                                                 production_crop_primary$`Item Code` == PROD,]%>%
    rename(Country = Area)
  
  production_Y_PROD <- left_join(as.data.frame(all_countries)%>%
                                   rename(Country = 1),
                                 production_Y_PROD,
                                 by = "Country")
  
  rownames(production_Y_PROD) <- as.character(production_Y_PROD$Country)
  
  production_Y_PROD <- production_Y_PROD[sort(rownames(production_Y_PROD)),]
  
  
  
  
  ##### The following are the same steps as defined in Kastner 2011
  
  # Define Z as a matrix
  Z <- as.matrix(bilateral_trade_primary_equivalent_Y_PROD_wide)
  Z[is.na(Z)]<- 0
  diag(Z) <- 0
  
  # Define p as a vector
  p <- c(production_Y_PROD$production_t_dm)
  names(p) <- rownames(production_Y_PROD)
  p[is.na(p)]<- 0
  
  
  
  exp <- colSums(Z)
  imp <- rowSums(Z)
  x <- p+imp
  ac <- p+imp-exp
  einsdurchx <- 1/x
  einsdurchx[!is.finite(einsdurchx)] <- 0
  A <- Z %*% diag(einsdurchx)
  R <- solve(diag(nrow(A))-A) %*% diag(p)
  c <- ac * einsdurchx
  R_bar <- diag(c) %*% R
  
  
  
  colnames(R_bar) <- colnames(Z)
  rownames(R_bar) <- rownames(Z)
  #View(R_bar)
  #View(colSums(R_bar))
  #View(rowSums(R_bar))
  sum(colSums(R_bar))
  sum(rowSums(R_bar))
  
  
  
  
  R_bar <- as.data.frame(R_bar)
  R_bar$Flows_to <- rownames(R_bar)
  
  
  bilateral_trade_primary_equivalent_Y_PROD_corrected_reexports <- gather(R_bar, 
                                                                          Country, 
                                                                          tonnes_traded_dm,
                                                                          1:(ncol(R_bar)-1))
  bilateral_trade_primary_equivalent_Y_PROD_corrected_reexports$Year <- Y
  bilateral_trade_primary_equivalent_Y_PROD_corrected_reexports$Item <- PROD
  
  bilateral_trade_primary_equivalent_Y_PROD_corrected_reexports <- bilateral_trade_primary_equivalent_Y_PROD_corrected_reexports[c(5,4,2,1,3)]
  
  return(bilateral_trade_primary_equivalent_Y_PROD_corrected_reexports)
}

primary_products_production <- 
  production_crop_primary%>%
  filter(!is.na(production_t_dm))%>%
  select(`Item Code`, Item)%>%
  distinct()

#my_log <- file("my_log.txt") # File name of output log
#sink(my_log, append = TRUE, type = "output") # Writing console output to log file
bilateral_trade_primary_equivalent_corrected_reexports <- correct_for_reexports(unique(bilateral_trade_primary_equivalent$Year)[1],
                                                                                236)[1,][-1,]
for (YEAR in sort(unique(bilateral_trade_primary_equivalent$Year))) {
  for (PROD in sort(unique(primary_products_production$`Item Code`[primary_products_production$`Item Code`<840]))) {
    tryCatch({
      print(paste(YEAR, PROD, sep ="_"))
      bilateral_trade_primary_equivalent_corrected_reexports <- rbind(bilateral_trade_primary_equivalent_corrected_reexports, correct_for_reexports(YEAR, PROD))},
      error=function(e){cat("ERROR :",conditionMessage(e), "/n")})
  }}

#closeAllConnections() # Close connection to log file

save.image("RData/4. Corrected reexports thomas script.RData")


# Here I clean up the Data of corrected trade flows, add the country codes

library(dplyr)
bilateral_trade_primary_equivalent_corrected_reexports%<>%
  dplyr::rename(Origin = Country,
                Destination = Flows_to,
                primary_product_Code = Item)%>%
  left_join(Primary_products,
            by ="primary_product_Code")

Countries <- bilateral_trade_primary_equivalent %>%
  ungroup()%>%
  select(Country, Country_code_FAO)%>%
  distinct()%>%
  dplyr::rename(Origin = Country,
                Origin_code_FAO = Country_code_FAO)%>%
  mutate(Destination = Origin,
         Destination_code_FAO = Origin_code_FAO)

bilateral_trade_primary_equivalent_corrected_reexports%<>%
  left_join(Countries%>%
              select(Origin, Origin_code_FAO),
            by ="Origin")%>%
  left_join(Countries%>%
              select(Destination, Destination_code_FAO),
            by ="Destination")

bilateral_trade_primary_equivalent_corrected_reexports <- bilateral_trade_primary_equivalent_corrected_reexports[c(1,6,2,3,7,4,8,5)]


### One could think of setting all negative flows to zero, although the world total would be changed.
### setting all negative flows to 0 would mean that the upstream production is in fact higher(e.g. for Soy: South America and Africa), 
### while changing the downstream flows means that the trade flows and hence the final consumption is not correct (e.g. for Soy: Switzerland, Ireland, Puerto Rico)


### now I make plots to see the effect of reexport correction

library(ggplot2)

COUNTRY <- "Brazil"
FLOWSTO <- "Netherlands"
PROD <- 236

ggplot()+
  geom_line(data = bilateral_trade_primary_equivalent[bilateral_trade_primary_equivalent$Country == COUNTRY & 
                                                        bilateral_trade_primary_equivalent$Flows_to == FLOWSTO&
                                                        bilateral_trade_primary_equivalent$primary_product_Code == PROD,], 
            aes(Year, tonnes_traded_dm, colour = "uncorrected"))+
  geom_line(data = bilateral_trade_primary_equivalent_corrected_reexports[
    bilateral_trade_primary_equivalent_corrected_reexports$Origin == COUNTRY & 
      bilateral_trade_primary_equivalent_corrected_reexports$Destination == FLOWSTO&
      bilateral_trade_primary_equivalent_corrected_reexports$primary_product_Code == PROD,], 
    aes(Year, tonnes_traded_dm, colour = "corrected"))+
  ggtitle(paste("corrected and uncorrected exports from", COUNTRY, "to", FLOWSTO))


bilateral_trade_primary_equivalent_corrected_reexports_all_products <- bilateral_trade_primary_equivalent_corrected_reexports%>%
  group_by(Year, Origin, Origin_code_FAO, Destination, Destination_code_FAO)%>%
  summarise(total_tonnes_traded_dm = sum(tonnes_traded_dm, na.rm=T))


bilateral_trade_primary_equivalent_corrected_reexports_total <- bilateral_trade_primary_equivalent_corrected_reexports%>%
  group_by(Year)%>%
  summarise(total_tonnes_traded_dm = sum(tonnes_traded_dm, na.rm=T))

production_crop_primary_total <- production_crop_primary%>%
  filter(`Area Code`<350,
         `Item Code`<1000)%>%
  group_by(Year)%>%
  summarise(total_production_t_dm = sum(production_t_dm, na.rm=T))

ggplot()+
  geom_area(data = bilateral_trade_primary_equivalent_corrected_reexports_total, 
            aes(Year, total_tonnes_traded_dm))+
  geom_line(data = production_crop_primary_total, 
            aes(Year, total_production_t_dm), color = "Red")


############ Allocate missing  data to domestic consumption


bilateral_trade_primary_equivalent_corrected_reexports_total <- bilateral_trade_primary_equivalent_corrected_reexports%>%
  group_by(Year, Origin, Origin_code_FAO, primary_product, primary_product_Code)%>%
  summarise(total_tonnes_traded_dm = sum(tonnes_traded_dm, na.rm=T))

production_crop_primary_total <- production_crop_primary%>%
  filter(`Area Code`<350,
         `Item Code`<840,
         Year >=1986)%>%
  group_by(Year, Area, `Area Code`, `Item Code`, Item)%>%
  summarise(total_production_t_dm = sum(production_t_dm, na.rm=T))

bilateral_trade_primary_equivalent_corrected_reexports_total%<>%
  ungroup()%>%
  full_join(production_crop_primary_total%>%
              ungroup(),
      #        mutate(`Item Code` = as.character(`Item Code`)),
            by = c("Year", "Origin_code_FAO" = "Area Code", "primary_product_Code" = "Item Code"))%>%
  mutate(minus_total_tonnes_traded_dm = -total_tonnes_traded_dm,
         difference_production_trade = rowSums(across(c(total_production_t_dm, minus_total_tonnes_traded_dm)), na.rm = T),
         minus_total_tonnes_traded_dm = NULL)

colnames(bilateral_trade_primary_equivalent_corrected_reexports_total)
correct_missing_prod <- # products like Yams are not in the bilateral trade data, other data gets lost. I allocate the missing trade  to domestic consumption
  bilateral_trade_primary_equivalent_corrected_reexports_total%>%
  filter(difference_production_trade>0)

correct_missing_prod %<>%
  mutate(Origin = ifelse(is.na(Origin), Area, Origin),
         primary_product = ifelse(is.na(primary_product), Item, primary_product),
         Destination = Origin,
         Destination_code_FAO = Origin_code_FAO)%>%
  rename(tonnes_traded_dm = difference_production_trade)%>%
  dplyr::select(colnames(bilateral_trade_primary_equivalent_corrected_reexports))

bilateral_trade_primary_equivalent_corrected_reexports%<>%
  rbind(correct_missing_prod)

correct_missing_prod%>%filter(Year>=1986, Year <=2013)%>%group_by()%>%summarise(tonnes_traded_dm = sum(tonnes_traded_dm, na.rm=T))/
  production_crop_primary_total%>%filter(Year>=1986, Year <=2013)%>%group_by()%>%summarise(total_production_t_dm = sum(total_production_t_dm, na.rm=T))

save.image("RData/4. Corrected reexport thomas script.RData")


v_YEAR <- sort(unique(bilateral_trade_primary_equivalent$Year))

#setwd("trade matrices/cropland")

lapply(as.list(v_YEAR), function(YEAR){
  
  bilateral_trade_primary_equivalent_corrected_reexports_YEAR <- 
    bilateral_trade_primary_equivalent_corrected_reexports%>%
    filter(Year == YEAR)
  
  saveRDS(bilateral_trade_primary_equivalent_corrected_reexports_YEAR, paste("Yearly trade data/bilateral_trade_primary_equivalent_corrected_reexports_", YEAR, ".rds", sep =""))
  
})


rm(list = ls()[ls()!="v_YEAR"])

library(foreach)
library(doParallel)

cl <- makeCluster(7)
registerDoParallel(cl)

foreach (YEAR=c(v_YEAR),
         .packages=c('dplyr', 'magrittr')) %dopar% {
           
           print(YEAR)
           
           bilateral_trade_primary_equivalent_corrected_reexports_YEAR <-
             readRDS(paste("Yearly trade data/bilateral_trade_primary_equivalent_corrected_reexports_", YEAR, ".rds", sep =""))
           
           bilateral_trade_primary_equivalent_corrected_reexports_YEAR%<>%
             group_by(primary_product_Code, primary_product, Year, Origin, Origin_code_FAO, Destination, Destination_code_FAO)%>%
             summarise(tonnes_traded_dm=sum(tonnes_traded_dm, na.rm=T))%>%
             ungroup()
           
           saveRDS(bilateral_trade_primary_equivalent_corrected_reexports_YEAR, paste("Yearly trade data/bilateral_trade_primary_equivalent_corrected_reexports_incl_missing_", YEAR, ".rds", sep =""))
         }


stopCluster(cl)


bilateral_trade_primary_equivalent_corrected_reexports_incl_missing <- 
  lapply(as.list(v_YEAR), function(YEAR){
    return(readRDS(paste("Yearly trade data/bilateral_trade_primary_equivalent_corrected_reexports_incl_missing_", YEAR, ".rds", sep ="")))}
  )

library(data.table)
bilateral_trade_primary_equivalent_corrected_reexports_incl_missing <- rbindlist(bilateral_trade_primary_equivalent_corrected_reexports_incl_missing)

load("RData/4. Corrected reexport thomas script.RData")

bilateral_trade_primary_equivalent_corrected_reexports <- bilateral_trade_primary_equivalent_corrected_reexports_incl_missing

rm(bilateral_trade_primary_equivalent_corrected_reexports_incl_missing)


bilateral_trade_primary_equivalent_corrected_reexports_total <- bilateral_trade_primary_equivalent_corrected_reexports%>%
  group_by(Year)%>%
  summarise(total_tonnes_traded_dm = sum(tonnes_traded_dm, na.rm=T))

production_crop_primary_total <- production_crop_primary%>%
  filter(`Area Code`<350,
         `Item Code`<1000)%>%
  group_by(Year)%>%
  summarise(total_production_t_dm = sum(production_t_dm, na.rm=T))

ggplot()+
  geom_area(data = bilateral_trade_primary_equivalent_corrected_reexports_total, 
            aes(Year, total_tonnes_traded_dm))+
  geom_line(data = production_crop_primary_total, 
            aes(Year, total_production_t_dm), color = "Red")


bilateral_trade_primary_equivalent_corrected_reexports_total <- bilateral_trade_primary_equivalent_corrected_reexports%>%
  group_by(Year, primary_product, primary_product_Code)%>%
  summarise(total_tonnes_traded_dm = sum(tonnes_traded_dm, na.rm=T))


bilateral_trade_primary_equivalent_corrected_reexports_total%<>%
  left_join(bilateral_trade_primary_equivalent_corrected_reexports_total%>%
              group_by(primary_product)%>%
              summarise(total_all_years_tonnes_traded_dm = sum(total_tonnes_traded_dm, na.rm=T)),
            by = "primary_product")%>%
  arrange(desc(total_all_years_tonnes_traded_dm))


ggplot()+
  geom_col(data = bilateral_trade_primary_equivalent_corrected_reexports_total%>%
             filter(primary_product == "Maize"), 
           aes(Year, total_tonnes_traded_dm, fill = primary_product))


Missing_products <- 
  bilateral_trade_primary_equivalent_corrected_reexports_total%>%
  ungroup()%>%
  select(primary_product)%>%
  distinct()%>%
  filter(!primary_product%in%
           unique(bilateral_trade_primary_equivalent_corrected_reexports_total$primary_product[
             bilateral_trade_primary_equivalent_corrected_reexports_total$Year==1986]))%>%
  mutate(Year = 1986)
Missing_products <- Missing_products[0,]

for(YEAR in sort(unique(bilateral_trade_primary_equivalent_corrected_reexports_total$Year))){
  df <- bilateral_trade_primary_equivalent_corrected_reexports_total%>%
    ungroup()%>%
    select(primary_product)%>%
    distinct()%>%
    filter(!primary_product%in%
             unique(bilateral_trade_primary_equivalent_corrected_reexports_total$primary_product[
               bilateral_trade_primary_equivalent_corrected_reexports_total$Year==YEAR]))%>%
    mutate(Year = YEAR)
  
  Missing_products %<>%
    rbind(df)
  
}

Missing_products%<>%
  left_join(Missing_products%>%
              group_by(Year)%>%
              summarise(n_missing_products = n()),
            by = "Year")

Missing_products%<>%
  left_join(Missing_products%>%
              group_by(primary_product)%>%
              summarise(n_missing_years = n()),
            by = "primary_product")


Missing_products%<>%
  left_join(Primary_products, by = "primary_product")

Missing_products%<>%
  left_join(bilateral_trade_primary_equivalent_corrected_reexports_total%>%
              group_by(primary_product)%>%
              summarise(total_all_years_tonnes_traded_dm = sum(total_tonnes_traded_dm, na.rm=T)),
            by = "primary_product")%>%
  arrange(desc(total_all_years_tonnes_traded_dm))

bilateral_trade_primary_equivalent_corrected_reexports%<>%
  filter(tonnes_traded_dm!=0,
         !is.na(tonnes_traded_dm))

setwd("trade matrices/cropland")

save.image("RData/4. Corrected reexport thomas script incl missing.RData")
saveRDS(bilateral_trade_primary_equivalent_corrected_reexports, "results/bilateral_trade_primary_equivalent_corrected_reexports.rds")
saveRDS(bilateral_trade_primary_equivalent, "results/bilateral_trade_primary_equivalent.rds")
