# Supplementary material for: Product level dataset on embodied human appropriation of net primary production
Source: Data Brief. 2023 Oct 29;51:109725. doi: 10.1016/j.dib.2023.109725 (PMC10641586; doi:10.1016/j.dib.2023.109725)
Supplement: Supplementary file 1 [file mmc1.zip › Code/by regions/by regions resid.R]

library(dplyr)
library(magrittr)
library(ggplot2)
library(tidyr)
library(RColorBrewer)
library(networkD3)

memory.limit(size = 10000000000000)

rm(list = ls())
embodied_HANPP_residues_feed <- readRDS("residues_feed/embodied rds/embodied_HANPP_residues_feed.rds")

unique(embodied_HANPP_residues_feed$primary_product)

embodied_HANPP_residues_feed%<>%
  mutate(Feed_prod = "Crop residues")

embodied_HANPP_residues_feed%<>%
  rename(Processed_prod = primary_product,
         HANPP_embodied_in_final_consumption = Value)


HANPP_ap_prod_residues_feed <- 
  embodied_HANPP_residues_feed%>%
  group_by(Processed_prod, Feed_prod, Year, Origin)%>%
  summarise(HANPP_embodied_in_ap_production = sum(HANPP_embodied_in_final_consumption, na.rm=T))%>%
  ungroup()%>%
  mutate(Destination = Origin)


embodied_HANPP_residues_feed%<>%
  left_join(HANPP_ap_prod_residues_feed)

embodied_HANPP_residues_feed%<>%
  ungroup()%>%
  dplyr::select(Processed_prod, Feed_prod, Year, Destination, Origin, HANPP_embodied_in_ap_production, HANPP_embodied_in_final_consumption)


regions <- read.csv("11regions.csv",
                    header = F, sep =",")[1:11]

colnames(regions)<- c("North America", 
                      "C. America",
                      "South America",
                      "EU 15+",
                      "FSU+",
                      "S.S. Africa",
                      "N.A.W.A",
                      "Eastern Asia",
                      "Southern Asia",
                      "S.E. Asia",
                      "Oceania")
library(tidyr)
regions_long <- gather(regions, 
                       key = "region",
                       value = "country")

regions_long <- regions_long[!is.na(regions_long$country) & 
                               regions_long$country!= "" & 
                               regions_long$country!= "#NV",]


embodied_HANPP_residues_feed_regions <- 
  embodied_HANPP_residues_feed%>%
  left_join(regions_long,
            by = c("Origin" = "country"))%>%
  rename(Region_origin = region)


embodied_HANPP_residues_feed_regions%<>%
  left_join(regions_long,
            by = c("Destination" = "country"))%>%
  rename(Region_destination = region)


colnames(embodied_HANPP_residues_feed_regions)

embodied_HANPP_residues_feed_regions%<>%
  group_by(Year, Processed_prod, Feed_prod, Region_origin, Region_destination)%>%
  summarise(HANPP_embodied_in_final_consumption = sum(HANPP_embodied_in_final_consumption, na.rm=T),
            HANPP_embodied_in_ap_production = sum(HANPP_embodied_in_ap_production, na.rm=T))%>%
  ungroup()


rm(list = ls()[ls()!= "embodied_HANPP_residues_feed_regions"])


load("N:/H73700/data/!projekt/2008_COUPLED/Nicolas/HANPP rechnung/new eHANPP with product level factors/eHANPP all/For Sankeys by regions.RData")

embodied_HANPP_cl_and_gl_and_resid_regions <- 
  embodied_HANPP_cl_and_gl_regions%>%
  rbind(embodied_HANPP_residues_feed_regions)


saveRDS(embodied_HANPP_cl_and_gl_and_resid_regions, "eHANPP all/embodied_HANPP_cl_and_gl_and_resid_regions.rds")
save.image("eHANPP all/For Sankeys by regions with resid.RData")
