# Supplementary material for: Product level dataset on embodied human appropriation of net primary production
Source: Data Brief. 2023 Oct 29;51:109725. doi: 10.1016/j.dib.2023.109725 (PMC10641586; doi:10.1016/j.dib.2023.109725)
Supplement: Supplementary file 1 [file mmc1.zip › Code/by regions/by regions.R]

library(dplyr)
library(magrittr)
library(ggplot2)
library(tidyr)
library(RColorBrewer)
library(networkD3)

memory.limit(size = 10000000000000)

#embodied_HANPP_cropland <- readRDS("N:/H73700/data/!projekt/2008_COUPLED/Nicolas/HANPP rechnung/new eHANPP with product level factors/cropland/embodied rds/embodied_dm_HANPP_area_cropland_2013.rds")
embodied_HANPP_cropland <- readRDS("embodied rds/embodied_dm_HANPP_area_cropland.rds")

embodied_HANPP_cropland%<>%
  mutate(Origin = ifelse(grepl("China", Origin),
                         "China",
                         Origin),
         Destination = ifelse(grepl("China", Destination),
                              "China",
                              Destination))


#regions <- read.csv("N:/H73700/data/!projekt/2008_COUPLED/Nicolas/HANPP rechnung/new eHANPP with product level factors/11regions.csv",
#                   header = F, sep =",")[1:11]
regions <- read.csv("11regions.csv",
                    header = F, sep =",")[1:11]

colnames(regions)<- c("North America", 
                      "C. America",
                      "South America",
                      "EU 15+",
                      "FSU+",
                      "S.S. Africa",
                      "N.A.W.A",
                      "Eastern Asia",
                      "Southern Asia",
                      "S.E. Asia",
                      "Oceania")
library(tidyr)
regions_long <- gather(regions, 
                       key = "region",
                       value = "country")

regions_long <- regions_long[!is.na(regions_long$country) & 
                               regions_long$country!= "" & 
                               regions_long$country!= "#NV",]

embodied_HANPP_cropland_regions <- 
  embodied_HANPP_cropland%>%
  left_join(regions_long,
            by = c("Origin" = "country"))%>%
  rename(Region_origin = region)


embodied_HANPP_cropland_regions%<>%
  left_join(regions_long,
            by = c("Destination" = "country"))%>%
  rename(Region_destination = region)


colnames(embodied_HANPP_cropland_regions)

embodied_HANPP_cropland_regions%<>%
  group_by(Year, Processed_prod, Feed_prod, Region_origin, Region_destination)%>%
  summarise(HANPP_embodied_in_final_consumption = sum(HANPP_embodied_in_final_consumption, na.rm=T),
            HANPP_embodied_in_ap_production = sum(HANPP_embodied_in_ap_production, na.rm=T))%>%
  ungroup()


#embodied_HANPP_cropland_regions_periods <- 
#  embodied_HANPP_cropland_regions%>%
#  mutate(Period = ifelse(Year <=1991, "1986-1991", Year),
#         Period = ifelse(Year >1991, "1992-2001", Period),
#         Period = ifelse(Year >2001, "2002-2013", Period))

#embodied_HANPP_cropland_regions_periods%<>%
#  group_by(Period, Processed_prod, Feed_prod, Region_origin, Region_destination)%>%
#  summarise(HANPP_embodied_in_ap_production = mean(HANPP_embodied_in_ap_production, na.rm=T),
#            HANPP_embodied_in_final_consumption = mean(HANPP_embodied_in_final_consumption, na.rm=T))

#embodied_HANPP_cropland_regions_periods%<>%
#  ungroup()


#embodied_HANPP_cropland <- readRDS("N:/H73700/data/!projekt/2008_COUPLED/Nicolas/HANPP rechnung/new eHANPP with product level factors/cropland/embodied rds/embodied_HANPP_cropland.rds")


#embodied_HANPP_grassland <- readRDS("N:/H73700/data/!projekt/2008_COUPLED/Nicolas/HANPP rechnung/new eHANPP with product level factors/grassland/embodied rds/embodied_HANPP_grassland.rds")
embodied_HANPP_grassland <- readRDS("embodied rds/embodied_HANPP_grassland.rds")

unique(embodied_HANPP_grassland$primary_product)

embodied_HANPP_grassland%<>%
  mutate(Feed_prod = "Grass")

embodied_HANPP_grassland%<>%
  rename(Processed_prod = primary_product,
         HANPP_embodied_in_final_consumption = Value)


HANPP_ap_prod_grass <- 
  embodied_HANPP_grassland%>%
  group_by(Processed_prod, Feed_prod, Year, Origin)%>%
  summarise(HANPP_embodied_in_ap_production = sum(HANPP_embodied_in_final_consumption, na.rm=T))%>%
  ungroup()%>%
  mutate(Destination = Origin)


embodied_HANPP_grassland%<>%
  left_join(HANPP_ap_prod_grass)

embodied_HANPP_grassland%<>%
  ungroup()%>%
  dplyr::select(Processed_prod, Feed_prod, Year, Destination, Origin, HANPP_embodied_in_ap_production, HANPP_embodied_in_final_consumption)


embodied_HANPP_grassland_regions <- 
  embodied_HANPP_grassland%>%
  left_join(regions_long,
            by = c("Origin" = "country"))%>%
  rename(Region_origin = region)


embodied_HANPP_grassland_regions%<>%
  left_join(regions_long,
            by = c("Destination" = "country"))%>%
  rename(Region_destination = region)


colnames(embodied_HANPP_grassland_regions)

embodied_HANPP_grassland_regions%<>%
  group_by(Year, Processed_prod, Feed_prod, Region_origin, Region_destination)%>%
  summarise(HANPP_embodied_in_final_consumption = sum(HANPP_embodied_in_final_consumption, na.rm=T),
            HANPP_embodied_in_ap_production = sum(HANPP_embodied_in_ap_production, na.rm=T))%>%
  ungroup()


#unique(embodied_HANPP_grassland_regions$Period)
#embodied_HANPP_grassland_regions_periods<- 
#  embodied_HANPP_grassland_regions %>%
#  mutate(Period = ifelse(Year <=1991, "1986-1991", Year),
#         Period = ifelse(Year >1991, "1992-2001", Period),
#         Period = ifelse(Year >2001, "2002-2013", Period))

#embodied_HANPP_grassland_regions_periods%<>%
#  group_by(Period, Processed_prod, Feed_prod, Region_origin, Region_destination)%>%
#  summarise(HANPP_embodied_in_ap_production = mean(HANPP_embodied_in_ap_production, na.rm=T),
#            HANPP_embodied_in_final_consumption = mean(HANPP_embodied_in_final_consumption, na.rm=T))

#embodied_HANPP_grassland_regions_periods%<>%
#  ungroup()


#saveRDS(embodied_HANPP_grassland_regions_periods, "N:/H73700/data/!projekt/2008_COUPLED/Nicolas/HANPP rechnung/new eHANPP with product level factors/grassland/embodied rds/embodied_HANPP_grassland_sankey_regions_periods.rds")
#saveRDS(embodied_HANPP_grassland_regions_periods, "embodied rds/embodied_HANPP_grassland_sankey_regions_periods.rds")

embodied_HANPP_cl_and_gl_regions <- 
  rbind(embodied_HANPP_cropland_regions,
        embodied_HANPP_grassland_regions)


#saveRDS(embodied_HANPP_cl_and_gl_regions_periods, "N:/H73700/data/!projekt/2008_COUPLED/Nicolas/HANPP rechnung/new eHANPP with product level factors/eHANPP all/embodied_HANPP_cl_and_gl_regions_periods.rds")
saveRDS(embodied_HANPP_cl_and_gl_regions, "embodied rds/embodied_HANPP_cl_and_gl_regions.rds")


#embodied_feed_bilateral_trade_by_animal_products_and_crops <- readRDS("N:/H73700/data/!projekt/2008_COUPLED/Nicolas/trade matrices/embodied feed/results/embodied_feed_bilateral_trade_by_animal_products_and_crops.rds")
embodied_feed_bilateral_trade_by_animal_products_and_crops <- readRDS("embodied_feed_bilateral_trade_by_animal_products_and_crops.rds")

#embodied_feed_bilateral_trade_by_animal_products_and_crops%<>%
#  filter(Year == 2013)

#Animal_products_codes <- readRDS("N:/H73700/data/!projekt/2008_COUPLED/Nicolas/HANPP rechnung/new eHANPP with product level factors/Animal_products_codes.rds")
#Crops_codes <- readRDS("N:/H73700/data/!projekt/2008_COUPLED/Nicolas/HANPP rechnung/new eHANPP with product level factors/Crops_codes.rds")
Animal_products_codes <- readRDS("Animal_products_codes.rds")
Crops_codes <- readRDS("Crops_codes.rds")


embodied_feed_bilateral_trade_by_animal_products_and_crops%<>%
  left_join(Animal_products_codes%>%
              rename(Processed_prod = Item),
            by = c("primary_product_Code" = "Item Code"))

embodied_feed_bilateral_trade_by_animal_products_and_crops%<>%
  mutate(feed_primary_product_Code = as.character(feed_primary_product_Code))%>%
  left_join(Crops_codes%>%
              rename(Feed_prod = Item),
            by = c("feed_primary_product_Code" = "Item_code"))


embodied_feed_bilateral_trade_by_animal_products_and_crops%<>%
  mutate(Origin = ifelse(grepl("China", Origin),
                         "China",
                         Origin),
         #Origin_code_FAO = ifelse(grepl("China", embodied_feed_bilateral_trade_by_animal_products_and_crops$Origin),
         #                        351,
         #                       Origin_code_FAO),
         Destination = ifelse(grepl("China", Destination),
                              "China",
                              Destination))


embodied_feed_bilateral_trade_by_animal_products_and_crops_regions <- 
  embodied_feed_bilateral_trade_by_animal_products_and_crops%>%
  left_join(regions_long,
            by = c("Origin" = "country"))%>%
  rename(Region_origin = region)


embodied_feed_bilateral_trade_by_animal_products_and_crops_regions%<>%
  left_join(regions_long,
            by = c("Destination" = "country"))%>%
  rename(Region_destination = region)


colnames(embodied_feed_bilateral_trade_by_animal_products_and_crops_regions)

embodied_feed_bilateral_trade_by_animal_products_and_crops_regions%<>%
  group_by(Year, Processed_prod, Feed_prod, Region_origin, Region_destination)%>%
  summarise(feed_embodied_in_trade = sum(feed_embodied_in_trade, na.rm=T))%>%
  ungroup()


#unique(embodied_feed_bilateral_trade_by_animal_products_and_crops_regions$Period)
#embodied_feed_bilateral_trade_by_animal_products_and_crops_regions_periods <-
#  embodied_feed_bilateral_trade_by_animal_products_and_crops_regions %>%
#  mutate(Period = ifelse(Year <=1991, "1986-1991", Year),
#         Period = ifelse(Year >1991, "1992-2001", Period),
#         Period = ifelse(Year >2001, "2002-2013", Period))

#embodied_feed_bilateral_trade_by_animal_products_and_crops_regions_periods%<>%
#  group_by(Period, Processed_prod, Feed_prod, Region_origin, Region_destination)%>%
#  summarise(feed_embodied_in_trade = mean(feed_embodied_in_trade, na.rm=T))

#embodied_feed_bilateral_trade_by_animal_products_and_crops_regions%<>%
#  ungroup()

#rm(list = ls()[!grepl("period", ls())])
#save.image("N:/H73700/data/!projekt/2008_COUPLED/Nicolas/HANPP rechnung/new eHANPP with product level factors/eHANPP all/For Sankeys regions periods.RData")
save.image("embodied rds/For Sankeys by regions.RData")
