# Supplementary material for: Product level dataset on embodied human appropriation of net primary production
Source: Data Brief. 2023 Oct 29;51:109725. doi: 10.1016/j.dib.2023.109725 (PMC10641586; doi:10.1016/j.dib.2023.109725)
Supplement: Supplementary file 1 [file mmc1.zip › Code/eHANPP/cropland/0. Crops and Animal products codes.R]

library(dplyr)
library(magrittr)
library(tidyr)
library(ggplot2)
library(readxl)

HANPP_per_product_cropland <- readRDS("N:/H73700/data/!projekt/2008_COUPLED/Nicolas/HANPP rechnung/product level HANPP/with automatic dwnload FAO/HANPP_per_product_cropland.rds")

Crops_codes <- 
  HANPP_per_product_cropland%>%
  dplyr::select(Item_code, Item)%>%
  distinct()

saveRDS(Crops_codes, "Crops_codes.rds")


Animal_products_codes <- read_xlsx("N:/H73700/data/!projekt/2008_COUPLED/Nicolas/trade matrices/animal products/conversion_factors-based-on-dm_content!.xlsx",
                                   sheet = "animal_primary")

Animal_products_codes%<>%
  filter(!is.na(animal_or_product))

Animal_products_codes%<>%
  rbind(c(1000000, "Asses, Camels, Horses, and Mules", NA, NA))%>%
  rbind(c(999999, "Not for animal products", NA, NA))%>%
  mutate(`Item Code` = as.numeric(`Item Code`))

Animal_products_codes <- Animal_products_codes[1:2]

saveRDS(Animal_products_codes, "Animal_products_codes.rds")
