# Supplementary material for: Product level dataset on embodied human appropriation of net primary production
Source: Data Brief. 2023 Oct 29;51:109725. doi: 10.1016/j.dib.2023.109725 (PMC10641586; doi:10.1016/j.dib.2023.109725)
Supplement: Supplementary file 1 [file mmc1.zip › Code/eHANPP/cropland/1.000 NONA eHANPP cropland feed and not feed parallel data nexus footprint.R]

library(dplyr)
library(magrittr)
library(tidyr)
library(ggplot2)
library(readxl)

setwd("nexus footprint")

HANPP_per_product_cropland <- readRDS("HANPP_per_product_cropland.rds")

All_cropland_trade_feed_and_not_feed <- readRDS("results/All_cropland_trade_feed_and_not_feed.rds")


All_cropland_trade_feed_and_not_feed%<>%
  mutate(Feed_prod = as.character(Feed_prod))

Animal_products_codes <- readRDS("Animal_products_codes.rds")
Crops_codes <- readRDS("Crops_codes.rds")


############## First do only HANPP


ELEMENT <- "HANPP"

print(ELEMENT)
embodied_ELEMENT_cropland<-
  All_cropland_trade_feed_and_not_feed%>%
  left_join(HANPP_per_product_cropland%>%
              select(Country, Item_code, Year, Unit, Element, Value_per_tonne_product_dm)%>%
              filter(Element == ELEMENT),
            by = c("Year", "Feed_prod" = "Item_code", "Origin" = "Country"))%>%
  mutate(Value_embodied_in_final_consumption = tonnes_dm_in_final_consumption * Value_per_tonne_product_dm,
         Value_embodied_in_ap_production = tonnes_feed_embodied_ap_producer * Value_per_tonne_product_dm)


embodied_ELEMENT_cropland[,paste(ELEMENT, "embodied_in_final_consumption", sep="_")] <- embodied_ELEMENT_cropland$Value_embodied_in_final_consumption
embodied_ELEMENT_cropland$Value_embodied_in_final_consumption <- NULL

embodied_ELEMENT_cropland[,paste(ELEMENT, "embodied_in_ap_production", sep="_")] <- embodied_ELEMENT_cropland$Value_embodied_in_ap_production
embodied_ELEMENT_cropland$Value_embodied_in_ap_production <- NULL
#colnames(embodied_ELEMENT_cropland)

embodied_ELEMENT_cropland%<>%
  filter(!is.na(Element))

embodied_ELEMENT_cropland %<>%
  left_join(Animal_products_codes,
            by = c("Processed_prod" = "Item Code"))

embodied_ELEMENT_cropland%<>%
  mutate(Processed_prod = Item)

embodied_ELEMENT_cropland%<>%
  mutate(Unit = NULL,
         Element = NULL,
         Value_per_tonne_product_dm = NULL,
         Item = NULL)


embodied_ELEMENT_cropland%<>%
  left_join(Crops_codes,
            by = c("Feed_prod" = "Item_code"))

embodied_ELEMENT_cropland%<>%
  mutate(Feed_prod = Item,
         Item = NULL)


#assign(paste("embodied", ELEMENT, "cropland", sep = "_"),
#       embodied_ELEMENT_cropland)

saveRDS(embodied_ELEMENT_cropland,
        paste("embodied rds/embodied", ELEMENT, "cropland.rds", sep = "_"))

rm(embodied_ELEMENT_cropland)


######## Other indicators

HANPP_per_product_cropland%<>%
  filter(Element%in%
           c("physical_cropped_area",
             "NPPpot",
             "HANPP_harv",
             "total_NPPeco_cropland",
             "HANPP_luc"))

library(foreach)
library(doParallel)

cl <- makeCluster(3, outfile="debug_file.txt")
registerDoParallel(cl)

#ELEMENT <- "total_NPPeco_cropland"
foreach (ELEMENT = unique(HANPP_per_product_cropland$Element),
         .packages=c('dplyr', 'magrittr')) %dopar% {
           
           print(ELEMENT)
           embodied_ELEMENT_cropland<-
             All_cropland_trade_feed_and_not_feed%>%
             left_join(HANPP_per_product_cropland%>%
                         select(Country, Item_code, Year, Unit, Element, Value_per_tonne_product_dm)%>%
                         filter(Element == ELEMENT),
                       by = c("Year", "Feed_prod" = "Item_code", "Origin" = "Country"))%>%
             mutate(Value_embodied_in_final_consumption = tonnes_dm_in_final_consumption * Value_per_tonne_product_dm,
                    Value_embodied_in_ap_production = tonnes_feed_embodied_ap_producer * Value_per_tonne_product_dm)
           
           
           embodied_ELEMENT_cropland[,paste(ELEMENT, "embodied_in_final_consumption", sep="_")] <- embodied_ELEMENT_cropland$Value_embodied_in_final_consumption
           embodied_ELEMENT_cropland$Value_embodied_in_final_consumption <- NULL
           
           embodied_ELEMENT_cropland[,paste(ELEMENT, "embodied_in_ap_production", sep="_")] <- embodied_ELEMENT_cropland$Value_embodied_in_ap_production
           embodied_ELEMENT_cropland$Value_embodied_in_ap_production <- NULL
           #colnames(embodied_ELEMENT_cropland)
           
           embodied_ELEMENT_cropland%<>%
             filter(!is.na(Element))
           
           embodied_ELEMENT_cropland %<>%
             left_join(Animal_products_codes,
                       by = c("Processed_prod" = "Item Code"))
           
           embodied_ELEMENT_cropland%<>%
             mutate(Processed_prod = Item)
           
           embodied_ELEMENT_cropland%<>%
             mutate(Unit = NULL,
                    Element = NULL,
                    Value_per_tonne_product_dm = NULL,
                    Item = NULL,
                    tonnes_dm_in_final_consumption = NULL,
                    tonnes_feed_embodied_ap_producer = NULL)
           
           
           embodied_ELEMENT_cropland%<>%
             left_join(Crops_codes,
                       by = c("Feed_prod" = "Item_code"))
           
           embodied_ELEMENT_cropland%<>%
             mutate(Feed_prod = Item,
                    Item = NULL)
           
           
           #assign(paste("embodied", ELEMENT, "cropland", sep = "_"),
           #       embodied_ELEMENT_cropland)
           
           saveRDS(embodied_ELEMENT_cropland,
                   paste("embodied rds/embodied", ELEMENT, "cropland.rds", sep = "_"))
         }


stopCluster(cl)


######### left join tonnes dm HANPP and area
rm(list = ls())

#head(embodied_HANPP_cropland)
#embodied_HANPP_cropland <- embodied_ELEMENT_cropland
embodied_HANPP_cropland <- readRDS("embodied rds/embodied_HANPP_cropland.rds")
embodied_physical_cropped_area_cropland <- readRDS("embodied rds/embodied_physical_cropped_area_cropland.rds")

colnames(embodied_physical_cropped_area_cropland)

embodied_HANPP_cropland%<>%
  left_join(embodied_physical_cropped_area_cropland%>%
              select(Processed_prod, 
                     Feed_prod,
                     Year, 
                     Origin, 
                     Destination, 
                     physical_cropped_area_embodied_in_final_consumption,
                     physical_cropped_area_embodied_in_ap_production)%>%
              rename(physical_cropped_area_embodied_in_final_consumption_ha = physical_cropped_area_embodied_in_final_consumption,
                     physical_cropped_area_embodied_in_ap_production_ha = physical_cropped_area_embodied_in_ap_production),
            by = c("Processed_prod", 
                   "Feed_prod",
                   "Year",
                   "Origin", 
                   "Destination"))

saveRDS(embodied_HANPP_cropland, "embodied rds/embodied_dm_HANPP_area_cropland.rds")


############# HANPP componenents
rm(list = ls())

embodied_HANPP_harv_cropland <- readRDS("embodied rds/embodied_HANPP_harv_cropland.rds")
embodied_HANPP_luc_cropland <- readRDS("embodied rds/embodied_HANPP_luc_cropland.rds")
embodied_total_NPPeco_cropland <- readRDS("embodied rds/embodied_total_NPPeco_cropland_cropland.rds")


embodied_HANPP_all_cropland <- rbind(embodied_HANPP_harv_cropland%>%
                                                        rename(Value_in_final_consumption = HANPP_harv_embodied_in_final_consumption,
                                                               Value_in_ap_production = HANPP_harv_embodied_in_ap_production), 
                                                      embodied_HANPP_luc_cropland%>%
                                       rename(Value_in_final_consumption = HANPP_luc_embodied_in_final_consumption,
                                              Value_in_ap_production = HANPP_luc_embodied_in_ap_production))


embodied_HANPP_all_cropland %<>%
  rbind(embodied_total_NPPeco_cropland%>%
          rename(Value_in_final_consumption = total_NPPeco_cropland_embodied_in_final_consumption,
                 Value_in_ap_production = total_NPPeco_cropland_embodied_in_ap_production))

saveRDS(embodied_HANPP_all_cropland, "embodied rds/embodied_HANPP_all_cropland.rds")
