# Supplementary material for: Product level dataset on embodied human appropriation of net primary production
Source: Data Brief. 2023 Oct 29;51:109725. doi: 10.1016/j.dib.2023.109725 (PMC10641586; doi:10.1016/j.dib.2023.109725)
Supplement: Supplementary file 1 [file mmc1.zip › Code/eHANPP/forest/13. eHANPP forest.R]

library(dplyr)
library(magrittr)
library(tidyr)
library(ggplot2)
library(readxl)

rm(list = ls())
wood <- readRDS("forest/wood.rds")

wood%<>%
  mutate(wood_market_weight_t_yr = wood_market_Volume_m3_yr*wood_density_t_m3)

load("N:/H73700/data/!projekt/2008_COUPLED/Nicolas/HANPP rechnung/product level HANPP/with automatic dwnload FAO/RData/NPPpot_and_HANPP_Forest.RData")

colnames(wood)
colnames(HANPP_forest_by_products_for_bar_figure)

HANPP_forest_per_product <- HANPP_forest_by_products_for_bar_figure%<>%
  left_join(wood%>%
              dplyr::select(Country_code, Year, product, wood_market_Volume_m3_yr, wood_market_weight_t_yr),
            by = c("Country_code_FAO" = "Country_code", "Year", "product"))


HANPP_forest_per_product%<>%
  mutate(NPP_t_dm_yr_per_product_volume = NPP_t_dm_yr/wood_market_Volume_m3_yr,
         NPP_t_dm_yr_per_product_weight = NPP_t_dm_yr/wood_market_weight_t_yr)

saveRDS(HANPP_forest_per_product, "forest/HANPP_forest_per_product.rds")


#HANPP_forest_per_product <- readRDS("~/PhD/During Corona/Forest eHANPP/HANPP_forest_per_product.rds")
bilateral_trade_forest_prod_primary_equivalent_corrected_reexports <- readRDS("N:/H73700/data/!projekt/2008_COUPLED/Nicolas/trade matrices/forestry/results/bilateral_trade_forest_prod_primary_equivalent_corrected_reexports.rds")

colnames(HANPP_forest_per_product)
colnames(bilateral_trade_forest_prod_primary_equivalent_corrected_reexports)

unique(bilateral_trade_forest_prod_primary_equivalent_corrected_reexports$primary_product)
bilateral_trade_forest_prod_primary_equivalent_corrected_reexports%<>%
  mutate(product = ifelse(grepl("non", primary_product), "Industrial roundwood, non-coniferous", "Industrial roundwood, non-coniferous"))

eHANPP_forest <- bilateral_trade_forest_prod_primary_equivalent_corrected_reexports%>%
  left_join(HANPP_forest_per_product%>%
              mutate(Country_code_FAO = as.numeric(Country_code_FAO))%>%
              dplyr::select(Country_code_FAO, Year, product, NPP_class, NPP_t_dm_yr_per_product_weight),
            by = c("Origin_code_FAO" = "Country_code_FAO", "Year", "product"))


eHANPP_forest%<>%
  filter(Year %in% HANPP_forest_per_product$Year)

eHANPP_forest%<>%
  mutate(embodied_NPP_t_dm_yr = tonnes_traded_dm * NPP_t_dm_yr_per_product_weight)

save.image("forest/embodied_HANPP_all_forest_products.RData")
saveRDS(eHANPP_forest, "forest/eHANPP_forest.rds")


colnames(HANPP_forest_by_products)
eHANPP_forest_woodfuel <-
  HANPP_forest_by_products%>%
  filter(grepl("fuel", product))%>%
  dplyr::select(Year, product, Country, HANPP)%>%
  rename(Origin = Country,
         primary_product = product,
         HANPP_embodied_in_final_consumption = HANPP)%>%
  mutate(Destination = Origin)


rm(list = ls()[!ls()%in%c("eHANPP_forest_woodfuel", "eHANPP_forest")])
colnames(eHANPP_forest)

eHANPP_forest%<>%
  filter(grepl("HANPP", NPP_class))%>%
  group_by(Year, primary_product, Destination, Origin)%>%
  summarise(HANPP_embodied_in_final_consumption = embodied_NPP_t_dm_yr)

eHANPP_forest%<>%
  rbind(eHANPP_forest_woodfuel)

rm(eHANPP_forest_woodfuel)

embodied_HANPP_forest <- eHANPP_forest
rm(eHANPP_forest)
saveRDS(embodied_HANPP_forest, "forest/embodied_HANPP_forest_IRW_and_WF.rds")
