# Supplementary material for: Product level dataset on embodied human appropriation of net primary production
Source: Data Brief. 2023 Oct 29;51:109725. doi: 10.1016/j.dib.2023.109725 (PMC10641586; doi:10.1016/j.dib.2023.109725)
Supplement: Supplementary file 1 [file mmc1.zip › Code/eHANPP/grassland/2. grassland camels etc.R]

rm(list = ls()[!ls()%in%c("embodied_HANPP_grassland", "embodied_HANPP_all_grassland")])
#embodied_HANPP_grassland <- readRDS("N:/H73700/data/!projekt/2008_COUPLED/Nicolas/HANPP rechnung/new eHANPP with product level factors/grassland/embodied rds/embodied_HANPP_grassland.rds")

HANPP_grassland_by_animal_products_for_bar_figure <- readRDS("N:/H73700/data/!projekt/2008_COUPLED/Nicolas/HANPP rechnung/product level HANPP/with automatic dwnload FAO/HANPP_grassland_by_animal_products_for_bar_figure.rds")

#colnames(embodied_HANPP_grassland)
#colnames(HANPP_by_products_for_bar_figure)

embodied_HANPP_grassland_Camels_etc <- HANPP_grassland_by_animal_products_for_bar_figure%>%
  filter(Item == "Asses, Camels, Horses, and Mules")%>%
  filter(grepl("HANPP", NPP_class))%>%
  mutate(NPP_class = "HANPP")%>%
  group_by(Country_code_FAO, Country, Year, Item, NPP_class)%>%
  summarise(NPP_t_dm_yr = sum(NPP_t_dm_yr, na.rm=T))%>%
  ungroup()


colnames(embodied_HANPP_grassland_Camels_etc)
colnames(embodied_HANPP_grassland)


embodied_HANPP_grassland_Camels_etc%<>%
  rename(Origin = Country,
         Origin_code_FAO = Country_code_FAO,
         primary_product = Item,
         Element = NPP_class,
         Value = NPP_t_dm_yr,
         primary_product = Item)%>% 
  mutate(Destination = Origin,
         Destination_code_FAO = Origin_code_FAO,
         Unit = "t dm/yr",
         primary_product_Code = "1000000")

embodied_HANPP_grassland_Camels_etc%<>%
  dplyr::select(colnames(embodied_HANPP_grassland))

colnames(embodied_HANPP_grassland_Camels_etc)==colnames(embodied_HANPP_grassland)

embodied_HANPP_grassland %<>%
  rbind(embodied_HANPP_grassland_Camels_etc)

saveRDS(embodied_HANPP_grassland, "grassland/embodied rds/embodied_HANPP_grassland.rds")


### eHANPP all (harv luc eco)

#embodied_HANPP_all_grassland <- readRDS("N:/H73700/data/!projekt/2008_COUPLED/Nicolas/HANPP rechnung/new eHANPP with product level factors/grassland/embodied rds/embodied_HANPP_all_grassland.rds")

embodied_HANPP_all_grassland_Camels_etc <- HANPP_grassland_by_animal_products_for_bar_figure%>%
  filter(Item == "Asses, Camels, Horses, and Mules")%>%
  filter(NPP_class!= "NPP_pot")%>%
  mutate(NPP_class = gsub("_", "", NPP_class))


embodied_HANPP_all_grassland_Camels_etc%<>%
  rename(Origin = Country,
         Origin_code_FAO = Country_code_FAO,
         primary_product = Item,
         Element = NPP_class,
         Value = NPP_t_dm_yr,
         primary_product = Item)%>% 
  mutate(Destination = Origin,
         Destination_code_FAO = Origin_code_FAO,
         Unit = "t dm/yr",
         primary_product_Code = "1000000")

embodied_HANPP_all_grassland_Camels_etc%<>%
  dplyr::select(colnames(embodied_HANPP_all_grassland))

colnames(embodied_HANPP_all_grassland_Camels_etc)==colnames(embodied_HANPP_all_grassland)

embodied_HANPP_all_grassland %<>%
  rbind(embodied_HANPP_all_grassland_Camels_etc)

saveRDS(embodied_HANPP_all_grassland, "grassland/embodied rds/embodied_HANPP_all_grassland.rds")
