# Supplementary material for: Product level dataset on embodied human appropriation of net primary production
Source: Data Brief. 2023 Oct 29;51:109725. doi: 10.1016/j.dib.2023.109725 (PMC10641586; doi:10.1016/j.dib.2023.109725)
Supplement: Supplementary file 1 [file mmc1.zip › Code/eHANPP/residues_feed/1.eHANPP residues_feed.R]

library(dplyr)
library(magrittr)
library(tidyr)
library(ggplot2)
library(readxl)

memory.limit(size = 10000000000000)
rm(list=ls())
HANPP_per_product_residues_feed <- readRDS("N:/H73700/data/!projekt/2008_COUPLED/Nicolas/HANPP rechnung/product level HANPP/with automatic dwnload FAO/HANPP_per_product_residues_feed.rds")
bilateral_trade_primary_equivalent_corrected_reexports <- readRDS("N:/H73700/data/!projekt/2008_COUPLED/Nicolas/trade matrices/animal products/results/bilateral_trade_animal_prod_primary_equivalent_corrected_reexports.rds")
HANPP_residues_feed_by_animal_products_for_bar_figure <- readRDS("N:/H73700/data/!projekt/2008_COUPLED/Nicolas/HANPP rechnung/product level HANPP/with automatic dwnload FAO/HANPP_residues_feed_by_animal_products_for_bar_figure.rds")

HANPP_residues_feed_by_animal_products_for_bar_figure%<>%
  mutate(NPP_class = as.character(NPP_class),
         NPP_class = ifelse(NPP_class == "NPP_pot", "NPPpot", NPP_class),
         NPP_class = ifelse(NPP_class == "total_NPPeco_cropland", "NPPeco", NPP_class),
         NPP_class = ifelse(NPP_class == "HANPP_luc", "HANPPluc", NPP_class),
         NPP_class = ifelse(NPP_class == "HANPP_harv", "HANPPharv", NPP_class))%>%
  mutate(NPP_class = factor(NPP_class,
                            levels = c("NPPpot",
                                       "HANPPluc",
                                       "HANPPharv",
                                       "NPPeco")))

# NPPpot has only since 2000
ggplot(HANPP_per_product_residues_feed%>%
         filter(Country == "Russian Federation",
                Element == "HANPP_harv")%>%
         group_by(Country, Year)%>%
         summarise(Value = sum(Value, na.rm=T)),
       aes(Year, Value))+
  geom_point()+
  geom_smooth()

bilateral_trade_primary_equivalent_corrected_reexports %<>%
  filter(Year %in% unique(HANPP_per_product_residues_feed$Year),
         primary_product_Code %in% unique(HANPP_per_product_residues_feed$Item_code))


# Merge all china to 351 
unique(bilateral_trade_primary_equivalent_corrected_reexports$Origin[
  grepl("China", bilateral_trade_primary_equivalent_corrected_reexports$Origin)])

#bilateral_trade_primary_equivalent_corrected_reexports%<>%
#  mutate(Origin = ifelse(grepl("China", bilateral_trade_primary_equivalent_corrected_reexports$Origin),
##                         "China",
#                         Origin),
#         Origin_code_FAO = ifelse(grepl("China", bilateral_trade_primary_equivalent_corrected_reexports$Origin),
 #                                 351,
 #                                 Origin_code_FAO),
#         Destination = ifelse(grepl("China", bilateral_trade_primary_equivalent_corrected_reexports$Destination),
 #                             "China",
 #                             Destination),
 #        Destination_code_FAO = ifelse(grepl("China", bilateral_trade_primary_equivalent_corrected_reexports$Destination),
  #                                     351,
  #                                     Destination_code_FAO))
#colnames(bilateral_trade_primary_equivalent_corrected_reexports)
#unique(bilateral_trade_primary_equivalent_corrected_reexports$primary_product)
#bilateral_trade_primary_equivalent_corrected_reexports%<>%
#  select(-animal)
#bilateral_trade_primary_equivalent_corrected_reexports%<>%
#  group_by(primary_product_Code, primary_product,
#           Year, Origin, Origin_code_FAO, Destination, Destination_code_FAO)%>%
#  summarise(tonnes_traded_dm = sum(tonnes_traded_dm, na.rm=T))

bilateral_trade_primary_equivalent_corrected_reexports%<>%
  ungroup()

HANPP_per_product_residues_feed%<>%
  ungroup()

str(HANPP_per_product_residues_feed)
#bilateral_trade_primary_equivalent_corrected_reexports$Origin_code_FAO<- as.numeric(bilateral_trade_primary_equivalent_corrected_reexports$Origin_code_FAO)

#eHANPP_Austria_France_Soybeans_wheat <- 
#  bilateral_trade_primary_equivalent_corrected_reexports%>%
#  filter(Destination %in% c("Austria", "France"))%>%
#  filter(primary_product_Code%in%c(236,15))%>%
#  left_join(HANPP_per_product_residues_feed%>%
#              dplyr::select(-Country, -Item)%>%
#              filter(Item_code%in%c(236,15))%>%
#              rename(primary_product_Code = Item_code,
#                     Origin_code_FAO = Country_code_FAO),
#            by = c("Year", "primary_product_Code", "Origin_code_FAO"))

#eHANPP_Austria_France_Soybeans_wheat%<>%
#  mutate(Value_embodied_in_trade = tonnes_traded_dm * Value_per_tonne_product_dm)
#rm(eHANPP_Austria_France_Soybeans_wheat)


#eHANPP_residues_feed <- 
#  bilateral_trade_primary_equivalent_corrected_reexports %>%
#  filter(Year %in% unique(HANPP_per_product_residues_feed$Year))%>%
#  left_join(HANPP_per_product_residues_feed%>%
#              dplyr::select(-Country, -Item)%>%
#              rename(primary_product_Code = Item_code,
#                     Origin_code_FAO = Country_code_FAO),
#            by = c("Year", "primary_product_Code", "Origin_code_FAO"))

#eHANPP_residues_feed%<>%
#  mutate(Value_embodied_in_trade = tonnes_traded_dm * Value_per_tonne_product_dm)

#for(ELEMENT in unique(eHANPP_residues_feed$Element)){
#  print(ELEMENT)
#  saveRDS(eHANPP_residues_feed%>%
#            filter(Element == ELEMENT), paste("embodied", ELEMENT, "residues_feed.rds", sep = "_"))
#}


# try if faster by making Element by Element


unique(HANPP_per_product_residues_feed$Element)
HANPP_per_product_residues_feed%<>%
  mutate(Element = "HANPPharv")
# <- "HANPPluc"

for(ELEMENT in unique(HANPP_per_product_residues_feed$Element)){
  print(ELEMENT)
  embodied_ELEMENT_residues_feed<-
    bilateral_trade_primary_equivalent_corrected_reexports%>%
    left_join(HANPP_per_product_residues_feed%>%
                dplyr::select(-Country, -Item)%>%
                filter(Element == ELEMENT)%>%
                rename(primary_product_Code = Item_code,
                       Origin_code_FAO = Country_code_FAO,
                       Total_tonnes_product_dm_in_origin = tons_product_dm),
              by = c("Year", "primary_product_Code", "Origin_code_FAO"))%>%
    mutate(Value_embodied_in_trade = tonnes_traded_dm * Value_per_tonne_product_dm)
  
  
  
  embodied_ELEMENT_residues_feed[,paste("Total", ELEMENT, "in_origin_for_this_product", sep="_")] <- embodied_ELEMENT_residues_feed$Value
  embodied_ELEMENT_residues_feed$Value <- NULL
  
  embodied_ELEMENT_residues_feed[,paste(ELEMENT, "per_tonne_product_dm_in_origin", sep="_")] <- embodied_ELEMENT_residues_feed$Value_per_tonne_product_dm
  embodied_ELEMENT_residues_feed$Value_per_tonne_product_dm <- NULL
  
  #embodied_ELEMENT_residues_feed[,paste(ELEMENT, "embodied_in_trade", sep="_")] <- embodied_ELEMENT_residues_feed$Value_embodied_in_trade
  #embodied_ELEMENT_residues_feed$Value_embodied_in_trade <- NULL
  #colnames(embodied_ELEMENT_residues_feed)
  
  
  embodied_ELEMENT_residues_feed%<>%
    dplyr::select(primary_product_Code, primary_product,
           Year, Origin, Origin_code_FAO, 
           Destination, Destination_code_FAO, Unit, 
           Element, Value_embodied_in_trade)
  

  
  embodied_ELEMENT_residues_feed%<>%
    filter(!is.na(Element))
  #assign(paste("embodied", ELEMENT, "residues_feed", sep = "_"),
  #       embodied_ELEMENT_residues_feed)
  
  saveRDS(embodied_ELEMENT_residues_feed,
          paste("residues_feed/embodied rds/embodied", ELEMENT, "residues_feed.rds", sep = "_"))
}
rm(embodied_ELEMENT_residues_feed)


#China is 351 in origin and mainland, hong kong, taiwan, etc. in destination (to keep disggregation, but probably confusing...)


#setwd("N:/H73700/data/!projekt/2008_COUPLED/Nicolas/HANPP rechnung/new eHANPP with product level factors/residues_feed/")
#embodied_physical_cropped_area_residues_feed <- readRDS("N:/H73700/data/!projekt/2008_COUPLED/Nicolas/HANPP rechnung/new eHANPP with product level factors/residues_feed/embodied rds/embodied_physical_cropped_area_residues_feed.rds")


#embodied_HANPP_residues_feed%<>%
# left_join(embodied_physical_cropped_area_residues_feed%>%
#            dplyr::select(primary_product_Code, Year, Origin_code_FAO, Destination_code_FAO, physical_cropped_area_embodied_in_trade)%>%
#           rename(physical_cropped_area_embodied_in_trade_ha = physical_cropped_area_embodied_in_trade),
#        by = c("primary_product_Code", "Year", "Origin_code_FAO", "Destination_code_FAO"))

# Then run the rest of the code to launch the app

embodied_HANPPharv_residues_feed <- readRDS("residues_feed/embodied rds/embodied_HANPPharv_residues_feed.rds")
#embodied_HANPPluc_residues_feed <- readRDS("residues_feed/embodied rds/embodied_HANPPluc_residues_feed.rds")
#embodied_NPP_eco_residues_feed <- readRDS("residues_feed/embodied rds/embodied_NPPeco_residues_feed.rds")

#embodied_HANPP_all_residues_feed <- rbind(embodied_HANPPharv_residues_feed%>%
#                                        rename(Value = Value_embodied_in_trade),
#                                      embodied_HANPPluc_residues_feed%>%
#                                        rename(Value = Value_embodied_in_trade))
#colnames(embodied_HANPP_all_residues_feed)
#unique(embodied_HANPP_all_residues_feed$Element)
#embodied_HANPP_all_residues_feed%<>%
# filter(!is.na(Element))

#embodied_HANPP_residues_feed <- embodied_HANPP_all_residues_feed%>%
#  group_by(primary_product_Code, primary_product, Year, Origin, Origin_code_FAO, Destination, Destination_code_FAO, Unit)%>%
#  summarise(Value = sum(Value, na.rm=T))%>%
#  mutate(Element = "HANPP")%>%
#  dplyr::select(colnames(embodied_HANPP_all_residues_feed))%>%
#  ungroup()

#embodied_HANPP_all_residues_feed %<>%
#  rbind(embodied_NPP_eco_residues_feed%>%
#          rename(Value = Value_embodied_in_trade))

embodied_HANPP_residues_feed <- embodied_HANPPharv_residues_feed%>%
  rename(Value = Value_embodied_in_trade)%>%
  mutate(Element = "HANPP")

#embodied_HANPP_all_residues_feed%<>%
# filter(!is.na(Element))


#saveRDS(embodied_HANPP_all_residues_feed, "residues_feed/embodied rds/embodied_HANPP_all_residues_feed.rds")

saveRDS(embodied_HANPP_residues_feed, "residues_feed/embodied rds/embodied_HANPP_residues_feed.rds")
