# Supplementary material for: Product level dataset on embodied human appropriation of net primary production
Source: Data Brief. 2023 Oct 29;51:109725. doi: 10.1016/j.dib.2023.109725 (PMC10641586; doi:10.1016/j.dib.2023.109725)
Supplement: Supplementary file 1 [file mmc1.zip › Code/eHANPP/residues_feed/2. residues_feed camels etc.R]

rm(list = ls()[!ls()%in%c("embodied_HANPP_residues_feed", "embodied_HANPP_all_residues_feed")])
#embodied_HANPP_residues_feed <- readRDS("N:/H73700/data/!projekt/2008_COUPLED/Nicolas/HANPP rechnung/new eHANPP with product level factors/residues_feed/embodied rds/embodied_HANPP_residues_feed.rds")

HANPP_residues_feed_by_animal_products_for_bar_figure <- readRDS("N:/H73700/data/!projekt/2008_COUPLED/Nicolas/HANPP rechnung/product level HANPP/with automatic dwnload FAO/HANPP_residues_feed_by_animal_products_for_bar_figure.rds")

colnames(embodied_HANPP_residues_feed)
colnames(HANPP_residues_feed_by_animal_products_for_bar_figure)

embodied_HANPP_residues_feed_Camels_etc <- HANPP_residues_feed_by_animal_products_for_bar_figure%>%
  filter(Item == "Asses, Camels, Horses, and Mules")%>%
  filter(grepl("HANPP", NPP_class))%>%
  mutate(NPP_class = "HANPP")%>%
  group_by(Country_code_FAO, Country, Year, Item, NPP_class)%>%
  summarise(NPP_t_dm_yr = sum(NPP_t_dm_yr_feed_from_residues_by_ap, na.rm=T))%>%
  ungroup()


colnames(embodied_HANPP_residues_feed_Camels_etc)
colnames(embodied_HANPP_residues_feed)


embodied_HANPP_residues_feed_Camels_etc%<>%
  rename(Origin = Country,
         Origin_code_FAO = Country_code_FAO,
         primary_product = Item,
         Element = NPP_class,
         Value = NPP_t_dm_yr,
         primary_product = Item)%>% 
  mutate(Destination = Origin,
         Destination_code_FAO = Origin_code_FAO,
         Unit = "t dm/yr",
         primary_product_Code = "1000000")

embodied_HANPP_residues_feed_Camels_etc%<>%
  dplyr::select(colnames(embodied_HANPP_residues_feed))

colnames(embodied_HANPP_residues_feed_Camels_etc)==colnames(embodied_HANPP_residues_feed)

embodied_HANPP_residues_feed %<>%
  rbind(embodied_HANPP_residues_feed_Camels_etc)

saveRDS(embodied_HANPP_residues_feed, "residues_feed/embodied rds/embodied_HANPP_residues_feed.rds")


### eHANPP all (harv luc eco)

#embodied_HANPP_all_residues_feed <- readRDS("N:/H73700/data/!projekt/2008_COUPLED/Nicolas/HANPP rechnung/new eHANPP with product level factors/residues_feed/embodied rds/embodied_HANPP_all_residues_feed.rds")

#embodied_HANPP_all_residues_feed_Camels_etc <- HANPP_residues_feed_by_animal_products_for_bar_figure%>%
#  filter(Item == "Asses, Camels, Horses, and Mules")%>%
#  filter(NPP_class!= "NPP_pot")%>%
#  mutate(NPP_class = gsub("_", "", NPP_class))


#embodied_HANPP_all_residues_feed_Camels_etc%<>%
#  rename(Origin = Country,
#         Origin_code_FAO = Country_code_FAO,
#         primary_product = Item,
#         Element = NPP_class,
#         Value = NPP_t_dm_yr_feed_from_residues_by_ap,
#         primary_product = Item)%>% 
 # mutate(Destination = Origin,
#         Destination_code_FAO = Origin_code_FAO,
#         Unit = "t dm/yr",
#         primary_product_Code = "1000000")

#embodied_HANPP_all_residues_feed_Camels_etc%<>%
#  dplyr::select(colnames(embodied_HANPP_all_residues_feed))

#colnames(embodied_HANPP_all_residues_feed_Camels_etc)==colnames(embodied_HANPP_all_residues_feed)

#embodied_HANPP_all_residues_feed %<>%
#  rbind(embodied_HANPP_all_residues_feed_Camels_etc)

#saveRDS(embodied_HANPP_all_residues_feed, "residues_feed/embodied rds/embodied_HANPP_all_residues_feed.rds")
