# Supplementary material for: Product level dataset on embodied human appropriation of net primary production
Source: Data Brief. 2023 Oct 29;51:109725. doi: 10.1016/j.dib.2023.109725 (PMC10641586; doi:10.1016/j.dib.2023.109725)
Supplement: Supplementary file 1 [file mmc1.zip › Code/End uses/1. Download Commodity Balances.R]

library(dplyr)
library(magrittr)
library(tidyr)
library(ggplot2)
library(readxl)

memory.limit(size = 10^13)
#########################################################################################################
# Automatically download commodity balances from FAOSTAT (old ones until 2013)
# If already downloaded, and no need to refresh, skip this step and just load the data (final two lines with #)
#########################################################################################################
source("N:/H73700/data/!projekt/2008_COUPLED/Nicolas/download FAO/0_prep_fao.R")

com_bal_crops <- downlaod_FAO(zip_file_name = "com_bal_crops", 
                         zip_file = "CommodityBalances_Crops_E_All_Data_(Normalized).zip")
saveRDS(com_bal_crops, paste("com_bal_crops", substring(date(), 5, 10), ".rds"))

file.remove("zip_file_name.rds")
file.remove("CommodityBalances_Crops_E_All_Data_(Normalized).zip")


com_bal_LS <- downlaod_FAO(zip_file_name = "com_bal_LS", 
                              zip_file = "CommodityBalances_LivestockFish_E_All_Data_(Normalized).zip")
saveRDS(com_bal_LS, paste("com_bal_LS", substring(date(), 5, 10), ".rds"))

file.remove("zip_file_name.rds")
file.remove("CommodityBalances_LivestockFish_E_All_Data_(Normalized).zip")

setwd("N:/H73700/data/!projekt/4004_Nexus Footprints/Footprint")

######################################################################
# To just load the downloaded data (remove the #)
######################################################################

#com_bal_crops <- readRDS("N:/H73700/data/!projekt/2008_COUPLED/Nicolas/download FAO/com_bal_crops Jul 05 .rds")
#com_bal_LS <- readRDS("N:/H73700/data/!projekt/2008_COUPLED/Nicolas/download FAO/com_bal_LS Jul 05 .rds")
