# Supplementary material for: Product level dataset on embodied human appropriation of net primary production
Source: Data Brief. 2023 Oct 29;51:109725. doi: 10.1016/j.dib.2023.109725 (PMC10641586; doi:10.1016/j.dib.2023.109725)
Supplement: Supplementary file 1 [file mmc1.zip › Code/End uses/2. Check use residuals.R]

colnames(com_bal_crops)
unique(com_bal_crops$Element)

#########################################################################################################
# Check difference between domestic supply and total uses (residuals) 
#########################################################################################################

# filter final uses (crops)
final_uses_crops <- com_bal_crops%>%
  filter(Element%in%c("Losses",
                      "Food supply quantity (tonnes)",
                      "Feed",
                      "Seed",
                      "Other uses",
                      "Processing"))

# divide final uses by domestic supply quantity

final_uses_crops%<>%
  left_join(com_bal_crops%>%
              filter(Element%in%c("Domestic supply quantity"))%>%
              select(-`Element Code`, -Element, -Flag)%>%
              rename(Domestic_supply_quantity = Value))

final_uses_crops%<>%
  mutate(share_use = Value/Domestic_supply_quantity,
         difference = Value-Domestic_supply_quantity)


# Check residuals

control <- final_uses_crops%>%
  group_by(`Area Code` , Area, Item, Year)%>%
  summarise(sum_shares = sum(share_use, na.rm=T),
            sum_diff = sum(difference, na.rm=T))
summary(control$sum_shares)
summary(control$sum_diff)

rm(control)
