# Supplementary material for: Product level dataset on embodied human appropriation of net primary production
Source: Data Brief. 2023 Oct 29;51:109725. doi: 10.1016/j.dib.2023.109725 (PMC10641586; doi:10.1016/j.dib.2023.109725)
Supplement: Supplementary file 1 [file mmc1.zip › Code/End uses/2b. share final uses with sum final uses.R]

colnames(com_bal_crops)
unique(com_bal_crops$Element)

#########################################################################################################
# calculate the share of each final use (for each country, year and Item)
#########################################################################################################

# filter final uses (crops)
final_uses_crops <- com_bal_crops%>%
  filter(Element%in%c("Losses",
                      "Food supply quantity (tonnes)",
                      "Feed",
                      "Seed",
                      "Other uses",
                      "Processing"))%>%
  filter(Value != 0)

# divide final uses by sum of final uses

final_uses_crops%<>%
  left_join(final_uses_crops%>%
              group_by(`Area Code`, `Item Code`, Year)%>%
              summarise(Total_all_uses = sum(Value, na.rm=T))
  )
  

final_uses_crops%<>%
  mutate(share_use = Value/Total_all_uses)


# Check residuals

control <- final_uses_crops%>%
  group_by(Area, Item, Year)%>%
  summarise(sum_shares = sum(share_use, na.rm=T))
summary(control$sum_shares)

rm(control)
