# Supplementary material for: Product level dataset on embodied human appropriation of net primary production
Source: Data Brief. 2023 Oct 29;51:109725. doi: 10.1016/j.dib.2023.109725 (PMC10641586; doi:10.1016/j.dib.2023.109725)
Supplement: Supplementary file 1 [file mmc1.zip › Code/End uses/3. commodity balances to primary products by consumption crops.R]

#########################################################################################################
# . Calculate shares of primary products in commodity balances products (crops)
#########################################################################################################

########## a) Composition of CBS in traded products from FAO definitions

commodity_balances_primary_products_crops <- read.csv("N:/H73700/data/!projekt/2008_COUPLED/Nicolas/trade matrices/embodied feed/commodity balances primary products crops.csv",
                                                      sep = ";")

commodity_balances_primary_products_crops[3:ncol(commodity_balances_primary_products_crops)]%<>%
  apply(2, function(x){as.numeric(as.character(x))})


commodity_balances_primary_products_crops%<>%
  rename(Com_bal_Item_code = 1,
         Com_bal_Item = 2)%>%
  gather(3:ncol(.),
         key = "Item",
         value = "Item.Code")

commodity_balances_primary_products_crops%<>%
  filter(!is.na(Item.Code))%>%
  dplyr::select(-Item)


######## b) link to primary products

items_conversion_factors_dm_crops <- read_xlsx("N:/H73700/data/!projekt/2008_COUPLED/Nicolas/trade matrices/cropland/conversion_factors-based-on-dm_content!.xlsx")[c(1:5,7)] 


#I change the names to the column names I used before
items_conversion_factors_dm_crops%<>%
  rename(Item = name,
         Item.Code = `FAO code`,
         primary_product = `primary item`,
         conversion_factor_dm = `conversion factor`)

# I filter the primary products (column Item same as column primary_product)
Primary_products <- items_conversion_factors_dm_crops%>%
  dplyr::select(Item.Code, Item, primary_product)%>%
  filter(Item == primary_product)

Primary_products %<>%
  #rbind(c(329, NA, "Cottonseed"))%>%
  dplyr::select(-Item)%>%
  rename(primary_product_Code = Item.Code)

Primary_products_all <- unique(items_conversion_factors_dm_crops$primary_product)
Primary_products_all[!Primary_products_all%in%Primary_products$primary_product]
rm(Primary_products_all)

# To add the product codes of the primary products
items_conversion_factors_dm_crops%<>%
  left_join(Primary_products, by = "primary_product")


colnames(items_conversion_factors_dm_crops)
commodity_balances_primary_products_crops%<>%
  left_join(items_conversion_factors_dm_crops%>%
              select(Item.Code, Item, primary_product, primary_product_Code),
            by = "Item.Code")

commodity_balances_primary_products_crops%<>%
  filter(!is.na(Item),
         !is.na(primary_product_Code))

commodity_balances_primary_products_crops%<>%
  ungroup()%>%
  select(-Item.Code, -Item)%>%
  distinct()

commodity_balances_primary_products_crops_sugar_refined <- 
  commodity_balances_primary_products_crops%>%
  filter(primary_product=="Sugar refined")

commodity_balances_primary_products_crops_sugar_refined%<>%
  mutate(sugar_crop = "Sugar cane",
         sugar_crop_Code = 156)

commodity_balances_primary_products_crops_sugar_refined%<>%
  rbind(commodity_balances_primary_products_crops_sugar_refined%>%
          mutate(sugar_crop = "Sugar beet",
                 sugar_crop_Code = 157))

commodity_balances_primary_products_crops_sugar_refined%<>%
  dplyr::select(-primary_product, -primary_product_Code)%>%
  rename(primary_product = sugar_crop,
         primary_product_Code = sugar_crop_Code)

commodity_balances_primary_products_crops%<>%
  filter(primary_product!="Sugar refined")%>%
  rbind(commodity_balances_primary_products_crops_sugar_refined)

######### c) Allocate to primary products according to consumption of crops in each country


bilateral_trade_primary_equivalent_corrected_reexports <- readRDS("N:/H73700/data/!projekt/2008_COUPLED/Nicolas/trade matrices/cropland/results/bilateral_trade_primary_equivalent_corrected_reexports.rds")

colnames(bilateral_trade_primary_equivalent_corrected_reexports)

Consumption_crops_primary_equivalent <- 
  bilateral_trade_primary_equivalent_corrected_reexports%>%
  group_by(primary_product_Code, primary_product, Year, Destination, Destination_code_FAO)%>%
  summarise(Crop_consumption_dm = sum(tonnes_traded_dm, na.rm=T))

colnames(Consumption_crops_primary_equivalent)
Consumption_crops_primary_equivalent%<>%
  rename(Area = Destination,
         `Area Code` = Destination_code_FAO)%>%
  ungroup()


commodity_balances_primary_products_crops_by_consumption <- 
  commodity_balances_primary_products_crops%>%
  left_join(Consumption_crops_primary_equivalent%>%
              dplyr::select(Area, `Area Code`, primary_product_Code, Year, Crop_consumption_dm),
            by = "primary_product_Code")


colnames(items_conversion_factors_dm_crops)
#commodity_balances_primary_products_crops_by_consumption%<>%
#  left_join(items_conversion_factors_dm_crops%>%
#              select(primary_product_Code, `dm content primary item`)%>%
#              distinct())

commodity_balances_primary_products_crops_by_consumption %<>%
  mutate(primary_product_Code = as.numeric(primary_product_Code))

commodity_balances_primary_products_crops_by_consumption%<>%
  rename(Crop_consumption_tonnes_dm = Crop_consumption_dm)

commodity_balances_primary_products_crops_by_consumption%<>%
  left_join(commodity_balances_primary_products_crops_by_consumption%>%
              group_by(Com_bal_Item_code, `Area Code`, Year)%>%
              summarise(total_Crop_consumption_tonnes_dm = sum(Crop_consumption_tonnes_dm, na.rm=T)),
            by = c("Com_bal_Item_code", "Area Code", "Year"))%>%
  mutate(share_primary_product = Crop_consumption_tonnes_dm/total_Crop_consumption_tonnes_dm)


saveRDS(commodity_balances_primary_products_crops_by_consumption, 
        "Data/FAOSTAT/commodity balances equivalents/commodity_balances_primary_products_crops_by_consumption.rds")

#write.csv(commodity_balances_primary_products_crops_by_consumption, 
#          "Data/FAOSTAT/commodity balances equivalents/commodity_balances_primary_products_crops_by_consumption.csv")
