# Supplementary material for: Product level dataset on embodied human appropriation of net primary production
Source: Data Brief. 2023 Oct 29;51:109725. doi: 10.1016/j.dib.2023.109725 (PMC10641586; doi:10.1016/j.dib.2023.109725)
Supplement: Supplementary file 1 [file mmc1.zip › Code/End uses/4. Final uses by primary products crops.R]

final_uses_crops <- com_bal_crops%>%
  filter(Element%in%c("Losses",
                      "Food supply quantity (tonnes)",
                      "Feed",
                      "Seed",
                      "Other uses",
                      "Processing"))%>%
  filter(Value != 0)


final_uses_crops%<>%
  rename(Com_bal_Item_code = `Item Code`,
         Com_bal_Item = Item)


water_content_commodity_balances <- read_xlsx("N:/H73700/data/!projekt/2008_COUPLED/Nicolas/HANPP rechnung/!Global HANPP Factors_LV.xlsx",
                                              sheet = "FAO comodity balance items",
                                              skip = 3)%>%
  filter(!is.na(`Water content`))

water_content_commodity_balances$`Water content` <- as.numeric(water_content_commodity_balances$`Water content`)
water_content_commodity_balances%<>%
  filter(!is.na(`Water content`))%>%
  select(-1)%>%
  rename( feed_product = `FAO item name`)

colnames(final_uses_crops)

final_uses_crops%<>%
  left_join(water_content_commodity_balances%>%
              select(`FAO code`, `Water content`)%>%
              mutate(`FAO code` = as.numeric(`FAO code`)),
            by = c("Com_bal_Item_code" = "FAO code"))
  
final_uses_crops%<>%
  mutate(Value_dm = Value * (1-`Water content`))

head(final_uses_crops)
Market_feed_world_from_CBS <- final_uses_crops %>%
  filter(Element == "Feed",
         `Area Code`< 351)%>%
  group_by(Year, Unit)%>%
  summarise(Quantity_feed = sum(Value/1000000 , na.rm=T),
            Quantity_feed_dm = sum(Value_dm/1000000 , na.rm=T))%>%
  mutate(Unit = "Mt dm/yr")

Market_feed_world_from_CBS%<>%ungroup()


#commodity_balances_primary_products_crops_by_consumption <- readRDS("N:/H73700/data/!projekt/4004_Nexus Footprints/Footprint/Data/FAOSTAT/commodity balances equivalents/commodity_balances_primary_products_crops_by_consumption.rds")

############ a) Apply shares primary products to CBS final uses

final_uses_crops%<>%
  left_join(commodity_balances_primary_products_crops_by_consumption)

final_uses_crops%<>%
  mutate(final_use_by_primary_products_tonnes_dm = Value_dm * share_primary_product)

colnames(final_uses_crops)
View(final_uses_crops%>%
       group_by(Year, Element)%>%
       summarise(final_use_by_primary_products_tonnes_dm = sum(final_use_by_primary_products_tonnes_dm, na.rm=T))%>%
       filter(Year >= 1986,
             Year <= 2013))

########## b) aggregate by primary products

final_uses_crops_by_primary_products <-
  final_uses_crops%>%
  filter(!is.na(primary_product))%>%
  group_by(`Area Code`, Area, `Element Code`, Element, Year, Unit, primary_product_Code, primary_product)%>%
  summarise(final_use_by_primary_products_tonnes_dm = sum(final_use_by_primary_products_tonnes_dm, na.rm = T))%>%
  ungroup()


############ c) exclude processing (avoid double counting)

Processing <- 
  final_uses_crops_by_primary_products%>%
  filter(Element == "Processing")

final_uses_crops_by_primary_products%<>%
  filter(Element!="Processing")


############ d) calculate share of final uses for each crop, country, year

final_uses_crops_by_primary_products%<>%
  left_join(final_uses_crops_by_primary_products%>%
              group_by(`Area Code`, Area, Year, Unit, primary_product_Code, primary_product)%>%
              summarise(total_all_uses = sum(final_use_by_primary_products_tonnes_dm, na.rm=T)))

final_uses_crops_by_primary_products%<>%
  mutate(share_final_use = final_use_by_primary_products_tonnes_dm/total_all_uses)


saveRDS(final_uses_crops_by_primary_products, 
        "Data/final uses by primary products/final_uses_crops_by_primary_products.rds")

#write.csv(final_uses_crops_by_primary_products, 
#          "Data/final uses by primary products/final_uses_crops_by_primary_products.csv")


save.image("Data/RData/Data 1. final_uses_crops_by_primary_products.RData")
