# Supplementary material for: Product level dataset on embodied human appropriation of net primary production
Source: Data Brief. 2023 Oct 29;51:109725. doi: 10.1016/j.dib.2023.109725 (PMC10641586; doi:10.1016/j.dib.2023.109725)
Supplement: Supplementary file 1 [file mmc1.zip › Code/End uses/4.1 adjusting cropland trade matrices for seeds.R]

rm(list = ls())
# a) Take the trade matrices corrected for reexports, but not yet adjusted for seeds
bilateral_trade_primary_equivalent_corrected_reexports <- readRDS("N:/H73700/data/!projekt/2008_COUPLED/Nicolas/trade matrices/cropland/results/bilateral_trade_primary_equivalent_corrected_reexports.rds")
final_uses_crops_by_primary_products <- readRDS("Data/final uses by primary products/final_uses_crops_by_primary_products.rds")


seed_use <- final_uses_crops_by_primary_products%>%
  filter(Element == "Seed")%>%
  rename(seeds_used_tonnes_dm = final_use_by_primary_products_tonnes_dm)%>%
  dplyr::select(-total_all_uses, -share_final_use)
  


# b) seed use per production
seed_use_per_production <- 
  bilateral_trade_primary_equivalent_corrected_reexports%>%
  group_by(primary_product_Code, primary_product, Year, Origin, Origin_code_FAO)%>%
  summarise(production_tonnes_dm = sum(tonnes_traded_dm, na.rm=T))%>%
  ungroup()

str(seed_use_per_production)
str(seed_use)

seed_use_per_production %<>%
  left_join(seed_use%>%
              dplyr::select(`Area Code`, Year, primary_product_Code, seeds_used_tonnes_dm),
              #mutate(primary_product_Code = as.character(primary_product_Code)),
            by = c("Origin_code_FAO" = "Area Code", "Year", "primary_product_Code"))

seed_use_per_production %<>%
  mutate(seeds_used_tonnes_dm = ifelse(production_tonnes_dm>0,
                                       seeds_used_tonnes_dm,
                                       NA),
         seeds_used_tonnes_dm = ifelse(is.na(seeds_used_tonnes_dm),
                                       0,
                                       seeds_used_tonnes_dm))
seed_use_per_production %<>%
  mutate(seeds_per_production = seeds_used_tonnes_dm/production_tonnes_dm)

seed_use_per_production %<>%
  mutate(seeds_per_production = ifelse(is.na(seeds_per_production),
                                       0,
                                    seeds_per_production))


# c) add seeds to exports
colnames(bilateral_trade_primary_equivalent_corrected_reexports)
colnames(seed_use_per_production)

bilateral_trade_primary_equivalent_corrected_reexports%<>%
  left_join(seed_use_per_production%>%
              dplyr::select(-production_tonnes_dm, -seeds_used_tonnes_dm))

bilateral_trade_primary_equivalent_corrected_reexports%<>%
  mutate(tonnes_traded_dm_incl_embodied_seed = tonnes_traded_dm*(1+seeds_per_production))

head(bilateral_trade_primary_equivalent_corrected_reexports)


# d) Calculate seed use per consumption (including seeds)

seed_use_per_consumption <- 
  bilateral_trade_primary_equivalent_corrected_reexports%>%
  group_by(primary_product_Code, primary_product, Year, Destination, Destination_code_FAO)%>%
  summarise(consumption_tonnes_dm_incl_emb_seed = sum(tonnes_traded_dm_incl_embodied_seed, na.rm=T))%>%
  ungroup()

colnames(seed_use_per_consumption)
colnames(seed_use_per_production)

seed_use_per_consumption %<>%
  left_join(seed_use_per_production%>%
              dplyr::select(primary_product_Code, Year, Origin_code_FAO, seeds_used_tonnes_dm),
            by = c("Destination_code_FAO" = "Origin_code_FAO", "Year", "primary_product_Code"))

seed_use_per_consumption %<>%
  mutate(seeds_per_consumption = seeds_used_tonnes_dm/consumption_tonnes_dm_incl_emb_seed)

seed_use_per_consumption %<>%
  mutate(seeds_per_consumption = ifelse(is.na(seeds_per_consumption),
                                       0,
                                       seeds_per_consumption))


# e) Remove seeds from consumption: multiply imports by 

colnames(bilateral_trade_primary_equivalent_corrected_reexports)
colnames(seed_use_per_consumption)

bilateral_trade_primary_equivalent_corrected_reexports%<>%
  left_join(seed_use_per_consumption%>%
              dplyr::select(-consumption_tonnes_dm_incl_emb_seed, -seeds_used_tonnes_dm))

bilateral_trade_primary_equivalent_corrected_reexports%<>%
  mutate(tonnes_traded_dm_adjusted_for_seeds = tonnes_traded_dm_incl_embodied_seed*(1-seeds_per_consumption))

head(bilateral_trade_primary_equivalent_corrected_reexports)

bilateral_trade_primary_equivalent_corrected_reexports%>%
  group_by(Year, primary_product)%>%
  summarise(tonnes_traded_dm = sum(tonnes_traded_dm, na.rm=T),
            tonnes_traded_dm_adjusted_for_seeds = sum(tonnes_traded_dm_adjusted_for_seeds, na.rm=T))%>%
  ungroup()%>%
  mutate(ratio = tonnes_traded_dm/tonnes_traded_dm_adjusted_for_seeds)%>%
  dplyr::select(ratio)%>%
  summary()
  #View()


bilateral_trade_primary_equivalent_corrected_reexports%<>%
  dplyr::select(-tonnes_traded_dm, -seeds_per_production, -tonnes_traded_dm_incl_embodied_seed, -seeds_per_consumption)

saveRDS(bilateral_trade_primary_equivalent_corrected_reexports, "Data/final uses by primary products/bilateral_trade_primary_equivalent_corrected_reexports_adjusted_for_seeds.rds")
