# Supplementary material for: Product level dataset on embodied human appropriation of net primary production
Source: Data Brief. 2023 Oct 29;51:109725. doi: 10.1016/j.dib.2023.109725 (PMC10641586; doi:10.1016/j.dib.2023.109725)
Supplement: Supplementary file 1 [file mmc1.zip › Code/End uses/4.2 allocate losses to feed food others.R]

library(dplyr)
library(magrittr)

rm(list = ls())
# a) calculate loss factor 

final_uses_crops_by_primary_products <- readRDS("Data/final uses by primary products/final_uses_crops_by_primary_products.rds")

head(final_uses_crops_by_primary_products)

unique(final_uses_crops_by_primary_products$Element)

Food_Feed_Other_crops_by_primary_products <- 
  final_uses_crops_by_primary_products%>%
  filter(Element %in% c("Food supply quantity (tonnes)",
                        "Other uses",
                        "Feed"))

colnames(Food_Feed_Other_crops_by_primary_products)
Food_Feed_Other_crops_by_primary_products_total <-
  Food_Feed_Other_crops_by_primary_products%>%
  group_by(`Area Code`, Year, primary_product_Code)%>%
  summarise(total_Feed_food_other_by_primary_products_tonnes_dm = sum(final_use_by_primary_products_tonnes_dm, na.rm=T))%>%
  ungroup()

Losses <- 
  final_uses_crops_by_primary_products%>%
  filter(Element == "Losses")

Losses%<>%
  left_join(Food_Feed_Other_crops_by_primary_products_total)

colnames(Losses)
Losses%<>%
  rename(losses_by_primary_products_tonnes_dm = final_use_by_primary_products_tonnes_dm)%>%
  dplyr::select(-total_all_uses, -share_final_use)

Losses%<>%
  mutate(Loss_factor = losses_by_primary_products_tonnes_dm/total_Feed_food_other_by_primary_products_tonnes_dm)


# b) add losses to feed food and others
Food_Feed_Other_crops_by_primary_products%<>%
  left_join(Losses%>%
              dplyr::select(-Element, -`Element Code`))

Food_Feed_Other_crops_by_primary_products%<>%
  dplyr::select(-total_all_uses, -share_final_use)

head(Food_Feed_Other_crops_by_primary_products)

Food_Feed_Other_crops_by_primary_products%<>%
  mutate(losses_by_primary_products_and_end_use_tonnes_dm = final_use_by_primary_products_tonnes_dm*Loss_factor,
         Feed_food_other_by_primary_products_incl_losses_tonnes_dm = rowSums(across(c(final_use_by_primary_products_tonnes_dm, losses_by_primary_products_and_end_use_tonnes_dm)), na.rm=T))%>%
  rename(total_losses_by_primary_products_tonnes_dm = losses_by_primary_products_tonnes_dm)


# c) Calculate shares food, feed, others including losses
Food_Feed_Other_crops_by_primary_products%<>%
  left_join(
    Food_Feed_Other_crops_by_primary_products%>%
      group_by(`Area Code`, Year, primary_product_Code)%>%
      summarise(total_Feed_food_other_by_primary_products_incl_losses_tonnes_dm = sum(Feed_food_other_by_primary_products_incl_losses_tonnes_dm, na.rm=T))%>%
      ungroup())

Food_Feed_Other_crops_by_primary_products%<>%
  mutate(share_food_feed_other_incl_losses = Feed_food_other_by_primary_products_incl_losses_tonnes_dm/total_Feed_food_other_by_primary_products_incl_losses_tonnes_dm)

saveRDS(Food_Feed_Other_crops_by_primary_products, "Data/final uses by primary products/Food_Feed_Other_crops_by_primary_products_incl_losses.rds")


# d) Adjust embodied feed trade matrices by adding feed losses

embodied_feed_bilateral_trade_by_animal_products_and_crops <- readRDS("N:/H73700/data/!projekt/2008_COUPLED/Nicolas/trade matrices/embodied feed/results/embodied_feed_bilateral_trade_by_animal_products_and_crops.rds")

head(embodied_feed_bilateral_trade_by_animal_products_and_crops)
head(Losses)

embodied_feed_bilateral_trade_by_animal_products_and_crops %<>%
  left_join(Losses%>%
              dplyr::select(Area, Year, primary_product_Code, Loss_factor),
             by = c("Origin" = "Area", "Year", "feed_primary_product_Code" = "primary_product_Code"))

embodied_feed_bilateral_trade_by_animal_products_and_crops %<>%
  mutate(feed_embodied_in_trade_incl_losses = ifelse(!is.na(Loss_factor),
                                                     feed_embodied_in_trade*(1+Loss_factor),
                                                     feed_embodied_in_trade))
head(embodied_feed_bilateral_trade_by_animal_products_and_crops)

embodied_feed_bilateral_trade_by_animal_products_and_crops%<>%
  dplyr::select(-feed_embodied_in_trade, -Loss_factor)

embodied_feed_bilateral_trade_by_animal_products_and_crops%<>%as.data.frame()
  
saveRDS(embodied_feed_bilateral_trade_by_animal_products_and_crops, "Data/final uses by primary products/embodied_feed_bilateral_trade_by_animal_products_and_crops_incl_losses.rds")

str(embodied_feed_bilateral_trade_by_animal_products_and_crops)

#embodied_feed_bilateral_trade_by_animal_products_and_crops%>%
#  group_by(Year)%>%
#  summarise(feed_embodied_in_trade_incl_losses = sum(feed_embodied_in_trade_incl_losses, na.rm=T))%>%
#  View()

#Food_Feed_Other_crops_by_primary_products%>%
#  filter(Element == "Feed")%>%
#  group_by(Year)%>%
#  summarise(final_use_by_primary_products_incl_losses_tonnes_dm = sum(final_use_by_primary_products_incl_losses_tonnes_dm, na.rm=T))%>%
#  View()
