# Supplementary material for: Product level dataset on embodied human appropriation of net primary production
Source: Data Brief. 2023 Oct 29;51:109725. doi: 10.1016/j.dib.2023.109725 (PMC10641586; doi:10.1016/j.dib.2023.109725)
Supplement: Supplementary file 1 [file mmc1.zip › Code/Feed-Livestock trade/4.3.1_separating_feed_food_parallel_Yearly_incl_seeds_and_losses.R]

library(dplyr)
library(magrittr)
library(tidyr)
library(data.table)

# transfer to Nona: 
##########     N:\H73700\data\!projekt\4004_Nexus Footprints\Footprint\Data\final uses by primary products\embodied_feed_bilateral_trade_by_animal_products_and_crops_incl_losses.rds
##########     N:\H73700\data\!projekt\4004_Nexus Footprints\Footprint\Data\final uses by primary products\bilateral_trade_primary_equivalent_corrected_reexports_adjusted_for_seeds.rds

setwd("~/nexus footprint")

embodied_feed_bilateral_trade_by_animal_products_and_crops <- readRDS("embodied_feed_bilateral_trade_by_animal_products_and_crops_incl_losses.rds")
embodied_feed_bilateral_trade_by_animal_products_and_crops%<>%as.data.frame()
embodied_feed_bilateral_trade_by_animal_products_and_crops%<>%
  rename(feed_embodied_in_trade = feed_embodied_in_trade_incl_losses)
colnames(embodied_feed_bilateral_trade_by_animal_products_and_crops)

#"C:/Users/nroux/Documents/PhD/27.8.2020 separate feed food for train poland/embodied_feed_bilateral_trade_by_animal_products_and_crops.rds")
#"N:/H73700/data/!projekt/2008_COUPLED/Nicolas/separating feed from food/embodied_feed_bilateral_trade_by_animal_products_and_crops.rds")

bilateral_trade_cropland_primary_equivalent_corrected_reexports <- readRDS("bilateral_trade_primary_equivalent_corrected_reexports_adjusted_for_seeds.rds")
bilateral_trade_cropland_primary_equivalent_corrected_reexports %<>%
  rename(tonnes_traded_dm = tonnes_traded_dm_adjusted_for_seeds)
colnames(bilateral_trade_cropland_primary_equivalent_corrected_reexports)

#"C:/Users/nroux/Documents/PhD/27.8.2020 separate feed food for train poland/bilateral_trade_cropland_primary_equivalent_corrected_reexports.rds")
#"N:/H73700/data/!projekt/2008_COUPLED/Nicolas/trade matrices/app trade matrices all/bilateral_trade_cropland_primary_equivalent_corrected_reexports.rds")
bilateral_trade_cropland_primary_equivalent_corrected_reexports%<>%
  ungroup()%>%
  mutate(primary_product_Code = as.numeric(primary_product_Code))%>%
  filter(primary_product_Code<860)


all_countries <- union(bilateral_trade_cropland_primary_equivalent_corrected_reexports$Origin, 
                       bilateral_trade_cropland_primary_equivalent_corrected_reexports$Destination)#Liste von allen Länder
all_countries <- all_countries[!is.na(all_countries)]
all(!is.na(all_countries))
all_countries <- sort(all_countries)

#Liste von allen Länder Kombinationen
all_flows <- as.data.frame(cbind(rep(all_countries, 
                                     each = length(all_countries)),
                                 rep(all_countries, 
                                     length(all_countries))))%>%
  rename(Origin = 1,
         Destination = 2)


v_YEAR <- sort(unique(embodied_feed_bilateral_trade_by_animal_products_and_crops$Year))
v_FEED_PROD <- sort(unique(embodied_feed_bilateral_trade_by_animal_products_and_crops$feed_primary_product_Code))
v_PROCESSED_PROD <- sort(unique(embodied_feed_bilateral_trade_by_animal_products_and_crops$primary_product_Code))

vectors_YEAR_FEED_PROCESSED <- list(v_YEAR, v_FEED_PROD, v_PROCESSED_PROD)
saveRDS(vectors_YEAR_FEED_PROCESSED, "vectors_YEAR_FEED_PROCESSED.rds")

saveRDS(all_countries, "all_countries.rds")
saveRDS(all_flows, "all_flows.rds")

colnames(bilateral_trade_cropland_primary_equivalent_corrected_reexports)
bilateral_trade_cropland_primary_equivalent_corrected_reexports%<>%
  dplyr::select(Origin, Destination, tonnes_traded_dm,
                Year, primary_product_Code)

#colnames(embodied_feed_bilateral_trade_by_animal_products_and_crops)
#embodied_feed_bilateral_trade_by_animal_products_and_crops%<>%
#  dplyr::select(Origin, Destination, 
#                feed_embodied_in_trade,
#                Year,
#                primary_product_Code,
#                feed_primary_product_Code)


lapply(as.list(v_YEAR), function(YEAR){
  
  bilateral_trade_cropland_primary_equivalent_corrected_reexports_YEAR <- 
    bilateral_trade_cropland_primary_equivalent_corrected_reexports %>%
    filter(Year == YEAR)
  
  saveRDS(bilateral_trade_cropland_primary_equivalent_corrected_reexports_YEAR, paste("Yearly trade data/bilateral_trade_cropland_primary_equivalent_corrected_reexports_", YEAR, ".rds", sep =""))
  
  embodied_feed_bilateral_trade_by_animal_products_and_crops_YEAR <- 
    embodied_feed_bilateral_trade_by_animal_products_and_crops %>%
    filter(Year == YEAR)
  
  saveRDS(embodied_feed_bilateral_trade_by_animal_products_and_crops_YEAR, paste("Yearly trade data/embodied_feed_bilateral_trade_by_animal_products_and_crops_", YEAR, ".rds", sep =""))
})


#################################
rm(list = ls())


library(foreach)
library(doParallel)

all_countries <- readRDS("all_countries.rds")
all_flows <- readRDS("all_flows.rds")
vectors_YEAR_FEED_PROCESSED <- readRDS("vectors_YEAR_FEED_PROCESSED.rds")
v_YEAR <- vectors_YEAR_FEED_PROCESSED[[1]]
v_FEED_PROD <- vectors_YEAR_FEED_PROCESSED[[2]]
v_PROCESSED_PROD <- vectors_YEAR_FEED_PROCESSED[[3]]
rm(vectors_YEAR_FEED_PROCESSED)

cl <- makeCluster(7, outfile="debug_file.txt")
registerDoParallel(cl)

foreach (YEAR=c(v_YEAR),
         .packages=c('dplyr', 'magrittr', 'tidyr', 'data.table')) %dopar% {
           
           
           bilateral_trade_cropland_primary_equivalent_corrected_reexports <- readRDS(paste("Yearly trade data/bilateral_trade_cropland_primary_equivalent_corrected_reexports_", YEAR, ".rds", sep =""))
           embodied_feed_bilateral_trade_by_animal_products_and_crops <- readRDS(paste("Yearly trade data/embodied_feed_bilateral_trade_by_animal_products_and_crops_", YEAR, ".rds", sep =""))
           embodied_feed_bilateral_trade_by_animal_products_and_crops%<>%as.data.frame()
           
           embodied_feed_YEAR <- lapply(as.list(v_FEED_PROD), function(FEED_PROD){
             
             embodied_feed_FEEDPROD_YEAR <- lapply(as.list(v_PROCESSED_PROD), function(PROCESSED_PROD){
               
               print(paste(YEAR, FEED_PROD, PROCESSED_PROD, sep = "_"))
               
               
               # I filter the trade data for the given Year and Product
               Z_C1 <- bilateral_trade_cropland_primary_equivalent_corrected_reexports[bilateral_trade_cropland_primary_equivalent_corrected_reexports$Year==YEAR&
                                                                                         bilateral_trade_cropland_primary_equivalent_corrected_reexports$primary_product_Code == FEED_PROD,
                                                                                       c("Origin", "Destination","tonnes_traded_dm")]
               
               # I ensure that all flows are included in the data (to have a squares matrix)
               Z_C1 <- left_join(all_flows, Z_C1, 
                                 by = c("Origin", "Destination"))
               
               # I order the countries to always have the same order
               Z_C1 <- Z_C1[order(
                 Z_C1$Origin,
                 Z_C1$Destination),]
               
               
               # I spread the data into a wide format with Origin countries as columns and destinations as rows
               Z_C1 <- spread(Z_C1, 
                              key = Origin,
                              value = tonnes_traded_dm)
               
               # I define the rownames as the names of the destination countries
               rownames(Z_C1) <- Z_C1$Destination
               Z_C1$Destination <- NULL
               Z_C1 <- as.matrix(Z_C1)
               
               
               
               
               
               R_bar_B <- 
                 embodied_feed_bilateral_trade_by_animal_products_and_crops%>%
                 #as.data.frame()%>%
                 filter(primary_product_Code == PROCESSED_PROD,
                        feed_primary_product_Code == FEED_PROD,
                        Year == YEAR)%>%
                 select(Origin, Destination, 
                        feed_embodied_in_trade)%>%
                 right_join(all_flows,
                            by = c("Origin", "Destination"))%>%
                 mutate(feed_embodied_in_trade = ifelse(is.na(feed_embodied_in_trade), 0, feed_embodied_in_trade))%>%
                 #select(2,1,3)%>%
                 spread(key = Origin,
                        value = feed_embodied_in_trade)
               
               row.names(R_bar_B) <- R_bar_B$Destination
               R_bar_B$Destination <- NULL
               R_bar_B <- R_bar_B[all_countries, all_countries]
               R_bar_B <- R_bar_B%>%as.matrix()
               
               
               #### start scope of the draft
               # calculate the origin mix of feed crop in the countries where the livestock product is produced
               FEED_PROD_origin_mix <- sweep(Z_C1, 1, rowSums(Z_C1, na.rm=T), `/`)
               FEED_PROD_origin_mix[!is.finite(FEED_PROD_origin_mix)] <- 0
               
               # calculate origin of feed for countries where the livestock productis produced
               #feed_origin_ap_producer_FEEDPROD_APROD_YEAR <- diag(colSums(R_bar_B, na.rm=T)) %*% FEED_PROD_origin_mix
               # calculate origin of feed for countries where the livestock productis consumed
               
               
               feed_origin_ap_consumer_FEEDPROD_APROD_YEAR <- R_bar_B  %*% FEED_PROD_origin_mix
               feed_origin_ap_consumer_FEEDPROD_APROD_YEAR <- as.data.frame(feed_origin_ap_consumer_FEEDPROD_APROD_YEAR)
               feed_origin_ap_consumer_FEEDPROD_APROD_YEAR$Destination <- rownames(feed_origin_ap_consumer_FEEDPROD_APROD_YEAR)
               feed_origin_ap_consumer_FEEDPROD_APROD_YEAR <- gather(feed_origin_ap_consumer_FEEDPROD_APROD_YEAR, 
                                                                     Origin, 
                                                                     tonnes_feed_embodied_ap_consumer,
                                                                     1:(ncol(feed_origin_ap_consumer_FEEDPROD_APROD_YEAR)-1))
               
               feed_origin_ap_producer_FEEDPROD_APROD_YEAR <- diag(colSums(R_bar_B)) %*% FEED_PROD_origin_mix
               feed_origin_ap_producer_FEEDPROD_APROD_YEAR <- as.data.frame(feed_origin_ap_producer_FEEDPROD_APROD_YEAR)
               feed_origin_ap_producer_FEEDPROD_APROD_YEAR$Destination <- all_countries
               feed_origin_ap_producer_FEEDPROD_APROD_YEAR <- gather(feed_origin_ap_producer_FEEDPROD_APROD_YEAR, 
                                                                     Origin, 
                                                                     tonnes_feed_embodied_ap_producer,
                                                                     1:(ncol(feed_origin_ap_producer_FEEDPROD_APROD_YEAR)-1))
               
               feed_origin_FEEDPROD_APROD_YEAR <- left_join(feed_origin_ap_consumer_FEEDPROD_APROD_YEAR, feed_origin_ap_producer_FEEDPROD_APROD_YEAR,
                                                            by = c("Origin", "Destination"))
               
               feed_origin_FEEDPROD_APROD_YEAR$Processed_prod <- PROCESSED_PROD
               
               feed_origin_FEEDPROD_APROD_YEAR%<>%
                 filter(tonnes_feed_embodied_ap_consumer!=0|
                          tonnes_feed_embodied_ap_producer!=0)
               
               
               return(feed_origin_FEEDPROD_APROD_YEAR)
             })
             
             
             
             embodied_feed_FEEDPROD_YEAR <- rbindlist(embodied_feed_FEEDPROD_YEAR)
             
             embodied_feed_FEEDPROD_YEAR$Feed_prod <- FEED_PROD
             
             return(embodied_feed_FEEDPROD_YEAR)
             
           })
           
           embodied_feed_YEAR <- rbindlist(embodied_feed_YEAR)
           embodied_feed_YEAR$Year <- YEAR
           #start 13:33 # end 15:53 (2 hours and 20 minutes per year), result is 6GB per year
           
           saveRDS(embodied_feed_YEAR, paste("results/embodied_feed_", YEAR, ".rds", sep =""))
           
         }

stopCluster(cl)


embodied_feed <- 
  lapply(as.list(v_YEAR), function(YEAR){
    return(readRDS(paste("results/embodied_feed_", YEAR, ".rds", sep ="")))}
  )

embodied_feed <- rbindlist(embodied_feed)


saveRDS(embodied_feed, "results/embodied_feed.rds")

embodied_feed_total <-
  embodied_feed%>%
  group_by(Origin, Destination, Feed_prod, Year)%>%
  summarise(tonnes_feed_embodied_ap_consumer = sum(tonnes_feed_embodied_ap_consumer, na.rm=T),
            tonnes_feed_embodied_ap_producer = sum(tonnes_feed_embodied_ap_producer, na.rm=T))%>%
  mutate(Processed_prod = "Total_all_ap")%>%
  ungroup()

rm(embodied_feed)

bilateral_trade_cropland_primary_equivalent_corrected_reexports <- readRDS("bilateral_trade_primary_equivalent_corrected_reexports_adjusted_for_seeds.rds")
#bilateral_trade_cropland_primary_equivalent_corrected_reexports <- readRDS("for nona 11.11.2020/bilateral_trade_cropland_primary_equivalent_corrected_reexports.rds")
#"C:/Users/nroux/Documents/PhD/27.8.2020 separate feed food for train poland/bilateral_trade_cropland_primary_equivalent_corrected_reexports.rds")
#"N:/H73700/data/!projekt/2008_COUPLED/Nicolas/trade matrices/app trade matrices all/bilateral_trade_cropland_primary_equivalent_corrected_reexports.rds")
bilateral_trade_cropland_primary_equivalent_corrected_reexports%<>%
  ungroup()%>%
  mutate(primary_product_Code = as.numeric(primary_product_Code))%>%
  filter(primary_product_Code<860)

embodied_feed_total%<>%
  full_join(bilateral_trade_cropland_primary_equivalent_corrected_reexports,
            by = c( "Feed_prod" = "primary_product_Code", "Year", "Origin", "Destination"))

embodied_feed_total %<>%
  filter(!is.na(primary_product))

embodied_feed_total %<>%
  rename(tonnes_traded_dm = tonnes_traded_dm_adjusted_for_seeds)

embodied_feed_total %<>%
  rowwise()%>%
  mutate(Not_for_animal_products = sum(tonnes_traded_dm, -tonnes_feed_embodied_ap_producer, na.rm=T),
         Share_animal_products_production = tonnes_feed_embodied_ap_producer/tonnes_traded_dm,
         total_direct_and_embodied_consumption = sum(Not_for_animal_products, tonnes_feed_embodied_ap_consumer, na.rm=T),
         Share_animal_products_consumption = tonnes_feed_embodied_ap_consumer/total_direct_and_embodied_consumption)

embodied_feed_total%<>%ungroup()
saveRDS(embodied_feed_total, "results/embodied_feed_total.rds")
#embodied_feed_total <- readRDS("results/embodied_feed_total.rds")
#embodied_feed_total <- readRDS("results/embodied_feed_total.rds")

embodied_feed_total_thin <- embodied_feed_total%>%
  rename(primary_product_Code = Feed_prod)%>%
  dplyr::select("Origin", "Origin_code_FAO", "Destination", "Destination_code_FAO", "primary_product_Code",
                "primary_product", "Year", "Processed_prod", "tonnes_feed_embodied_ap_consumer")%>%
  rename(tonnes_dm_in_final_consumption = tonnes_feed_embodied_ap_consumer,
         Final_use = Processed_prod)%>%
  mutate(Final_use = "Embodied in animal products")
         
Not_for_feed_total_thin <- embodied_feed_total%>%
  rename(primary_product_Code = Feed_prod)%>%
  dplyr::select("Origin", "Origin_code_FAO", "Destination", "Destination_code_FAO", "primary_product_Code",
                "primary_product", "Year", "Processed_prod", "Not_for_animal_products")%>%
  rename(tonnes_dm_in_final_consumption = Not_for_animal_products,
         Final_use = Processed_prod)%>%
  mutate(Final_use = "Not_for_animal_products")

embodied_feed_and_not_feed_total_thin <- rbind(embodied_feed_total_thin, Not_for_feed_total_thin)

saveRDS(embodied_feed_and_not_feed_total_thin, "results/embodied_feed_and_not_feed_total_thin.rds")

######## when crash because of memory but some are done
existing_years <- as.data.frame(list.files("results"))%>%
  rename(Year = 1)%>%
  filter(Year != "test")%>%
  separate(Year, sep = "_", into = c("emb", "feed", "Year"))%>%
  separate(Year, sep = ".rds", into = c("Year", ".rds"))%>%
  select(Year)
existing_years

v_YEAR_non_existing <- v_YEAR[!v_YEAR%in%existing_years$Year]
length(v_YEAR_non_existing)
nrow(existing_years)
#saveRDS(v_YEAR_non_existing, "v_YEAR_non_existing_3-3-2020.rds")
