# Supplementary material for: Product level dataset on embodied human appropriation of net primary production
Source: Data Brief. 2023 Oct 29;51:109725. doi: 10.1016/j.dib.2023.109725 (PMC10641586; doi:10.1016/j.dib.2023.109725)
Supplement: Supplementary file 1 [file mmc1.zip › Code/Feed-Livestock trade/4.3.2 Not for feed thin.R]

library(dplyr)
library(magrittr)
library(tidyr)
library(data.table)

setwd("nexus footprint")
#embodied_feed_total<- readRDS("results/embodied_feed_total.rds")
rm(list=ls()[ls()!="embodied_feed_total"])
#embodied_feed_total <- readRDS("results/embodied_feed_total.rds")
#embodied_feed_total%<>%ungroup()
#saveRDS(embodied_feed_total,
#        "results/embodied_feed_total.rds")

Not_for_feed <- 
  embodied_feed_total%>%
  select(Destination, Origin, 
         Not_for_animal_products, tonnes_feed_embodied_ap_producer,
         Processed_prod, Feed_prod, Year)%>%
  mutate(Processed_prod = 999999,
         tonnes_feed_embodied_ap_producer = NA)%>%
  rename(tonnes_dm_in_final_consumption = Not_for_animal_products)
head(embodied_feed_total)
saveRDS(Not_for_feed, "results/Not_for_feed.rds")
rm(embodied_feed_total)


embodied_feed <- readRDS("results/embodied_feed.rds")
embodied_feed%<>%ungroup()
All_cropland_trade_feed_and_not_feed <-
  embodied_feed%>%
  rename(tonnes_dm_in_final_consumption = tonnes_feed_embodied_ap_consumer)

rm(embodied_feed)

colnames(All_cropland_trade_feed_and_not_feed)
colnames(Not_for_feed)

All_cropland_trade_feed_and_not_feed%<>%
  rbind(Not_for_feed)

a<-duplicated(Not_for_feed%>%
             dplyr::select(Origin, Destination, Processed_prod, Feed_prod, Year))
unique(a)
saveRDS(All_cropland_trade_feed_and_not_feed, "results/All_cropland_trade_feed_and_not_feed.rds")
