# Supplementary material for: Product level dataset on embodied human appropriation of net primary production
Source: Data Brief. 2023 Oct 29;51:109725. doi: 10.1016/j.dib.2023.109725 (PMC10641586; doi:10.1016/j.dib.2023.109725)
Supplement: Supplementary file 1 [file mmc1.zip › Code/Gridded livestock/1. HANPP harv per head.R]

rm(list = ls())
load("N:/H73700/data/!projekt/2008_COUPLED/Nicolas/HANPP rechnung/product level HANPP/with automatic dwnload FAO/RData/HANPPharv_grassland_and_animal_feed_monogas_no_resid.RData")
# Maybe it wold have been better to use the final result from NPPpot_and_HANPP_grassland.RData?

#View(list_grassland_and_animal_products$summary_HANPP_harv_grassland)
list_grassland_and_animal_products$summary_HANPP_harv_grassland%<>%
  mutate(Country = ifelse(grepl("China", Country), "China", Country))%>%
  group_by(Year, animal, Country, unit)%>%
  summarise(HANPP_harv_grassland = sum(HANPP_harv_grassland, na.rm=T))%>%
  ungroup()
  

#source("N:/H73700/data/!projekt/2008_COUPLED/Nicolas/HANPP rechnung/product level HANPP/with automatic dwnload FAO/code/0_prep_fao.R")
live_raw <- readRDS("N:/H73700/data/!projekt/2008_COUPLED/Nicolas/download FAO/live_raw.rds")

unique(list_grassland_and_animal_products$summary_HANPP_harv_grassland$animal)

unique(live_raw$Item[live_raw$Item%in%unique(list_grassland_and_animal_products$summary_HANPP_harv_grassland$animal)])

unique(live_raw$Unit[live_raw$Item%in%unique(list_grassland_and_animal_products$summary_HANPP_harv_grassland$animal)])

HANPP_harv_grassland_per_head <- left_join(
  list_grassland_and_animal_products$summary_HANPP_harv_grassland,
  live_raw%>%
    filter(Item!="Cattle")%>%
    mutate(Item = ifelse(Item=="Cattle and Buffaloes", "Cattle", Item))%>%
    filter(Item%in%unique(list_grassland_and_animal_products$summary_HANPP_harv_grassland$animal))%>%
    dplyr::select(`Area Code`, Area, Item, Year, Value)%>%
    rename(Country_code = `Area Code`, 
           Country = Area, 
           animal = Item, 
           number_of_animals = Value),
  by = c("Country", "animal", "Year")
)

HANPP_harv_grassland_per_head %<>%
  dplyr::select("Year", "animal", "Country", "Country_code", "unit", "HANPP_harv_grassland", "number_of_animals")

HANPP_harv_grassland_per_head %<>%
  mutate(HANPP_harv_per_animal = HANPP_harv_grassland/number_of_animals)


saveRDS(HANPP_harv_grassland_per_head, "N:/H73700/data/!projekt/2008_COUPLED/Nicolas/HANPP rechnung/product level HANPP/with automatic dwnload FAO/RData/HANPP_harv_grassland_per_head.rds")
save.image("N:/H73700/data/!projekt/2008_COUPLED/Nicolas/HANPP rechnung/product level HANPP/with automatic dwnload FAO/RData/HANPP_harv_grassland_per_head.RData")
