# Supplementary material for: Product level dataset on embodied human appropriation of net primary production
Source: Data Brief. 2023 Oct 29;51:109725. doi: 10.1016/j.dib.2023.109725 (PMC10641586; doi:10.1016/j.dib.2023.109725)
Supplement: Supplementary file 1 [file mmc1.zip › Code/Gridded livestock/4. gridded Horses.R]

library(rgdal)
library(raster)
library(sp)
library(rgeos)
library(readxl)
library(dplyr)
library(magrittr)
library(tidyr)

rm(list = ls())

load("N:/H73700/data/!projekt/2008_COUPLED/Nicolas/HANPP rechnung/product level HANPP/with automatic dwnload FAO/RData/HANPP_harv_grassland_per_head.RData")

#NPPpot_LPJ_GUESSnoN_gCm_2010 <- raster("O:/H73700/HANPP/DATA/NPPpot/LPJ GUESS noN 2000-2013/NPPpot_LPJ-GUESSnoN_gCm_2010.tif")
#plot(NPPpot_LPJ_GUESSnoN_gCm_2010)

Gridded_Horses <- raster("N:/H73700/data/!projekt/2008_COUPLED/Nicolas/HANPP rechnung/product level HANPP/with automatic dwnload FAO/Gridded livestock/Horses_5_Ho_2010_Da.tif")


HYDEcntry <- raster("N:/H73700/data/!projekt/2008_COUPLED/Nicolas/HYDEcntry.tif")
#FAOcntry <- raster("C:/Users/nroux/Documents/PhD/GIS R/FAOcntry.tif")

#FAOcntry_df <-  as.data.frame(FAOcntry, xy = T)
HYDEcntry_df <-  as.data.frame(HYDEcntry, xy = T)


HYDEcntry_df %<>%
  mutate(x_round = round(x, digits = 3),
         y_round = round(y, digits = 3))

Countries_FAO <- read.csv("N:/H73700/data/!projekt/2008_COUPLED/Nicolas/Countries FAO.csv")
Countries_FAO%<>%
  filter(Country.Code<1000)

FAOcntry_df <-
  left_join(HYDEcntry_df, Countries_FAO%>%
              dplyr::select(M49.Code, Country.Code)%>%
              filter(!is.na(M49.Code))%>%
              rename(HYDE_map_in_FAO_codes = Country.Code),
            by = c("HYDEcntry" = "M49.Code"))


########## Different Maps for countries that changed


Year_country_change <- read_excel("Year_country_change.xlsx")
Year_country_change%<>%
  filter(NPPpot == "all countries")

changed_countries_2 <-
  changed_countries%>%
  left_join(Year_country_change%>%
              dplyr::select(`Old country`, `first year of new`),
            by = c("Country" = "Old country"))%>%
  rename(First_year_new = `first year of new`)

changed_countries_2%<>%
  filter(!is.na(First_year_new))

changed_countries_2%<>%
  dplyr::select(Country_code, Country, region_country, First_year_new)%>%
  rename(Country_code_old = Country_code, 
         Country_old = Country)

changed_countries %<>%
  left_join(changed_countries_2)

changed_countries%<>%
  filter(Country!=Country_old)

rm(changed_countries_2)


changed_countries%<>%
  mutate(Country_code_old = as.numeric(Country_code_old))%>%
  mutate(Country_code = as.numeric(Country_code))


FAOcntry_df_2000_2013 <- FAOcntry_df

FAOcntry_df_1993_1999 <- 
  FAOcntry_df_2000_2013%>%
  left_join(changed_countries%>%
              filter(First_year_new > 1999)%>%
              dplyr::select(Country_code, Country_code_old),
            by = c("HYDE_map_in_FAO_codes" = "Country_code"))%>%
  mutate(HYDE_map_in_FAO_codes = ifelse(!is.na(Country_code_old),
                                        Country_code_old,
                                        HYDE_map_in_FAO_codes))%>%
  mutate(Country_code_old=NULL)


FAOcntry_df_1992 <- 
  FAOcntry_df_2000_2013%>%
  left_join(changed_countries%>%
              filter(First_year_new > 1992)%>%
              dplyr::select(Country_code, Country_code_old),
            by = c("HYDE_map_in_FAO_codes" = "Country_code"))%>%
  mutate(HYDE_map_in_FAO_codes = ifelse(!is.na(Country_code_old),
                                        Country_code_old,
                                        HYDE_map_in_FAO_codes))%>%
  mutate(Country_code_old=NULL)

FAOcntry_df_1986_1991 <- 
  FAOcntry_df_2000_2013%>%
  left_join(changed_countries%>%
              filter(First_year_new > 1991)%>%
              dplyr::select(Country_code, Country_code_old),
            by = c("HYDE_map_in_FAO_codes" = "Country_code"))%>%
  mutate(HYDE_map_in_FAO_codes = ifelse(!is.na(Country_code_old),
                                        Country_code_old,
                                        HYDE_map_in_FAO_codes))%>%
  mutate(Country_code_old=NULL)

rm(FAOcntry_df)


#################


HANPP_harv_grassland_per_head%<>%
  mutate(Country = ifelse(grepl("Sudan", Country), "Sudan (former)", Country),
         Country_code = ifelse(grepl("Sudan", Country), 206, Country_code))%>%
  mutate(Country = ifelse(grepl("Serbia", Country)|
                            grepl("Montenegro", Country), "Serbia And Montenegro", Country),
         Country_code = ifelse(grepl("Serbia", Country)|
                                 grepl("Montenegro", Country), 186, Country_code))%>%
  group_by(Year, animal, Country, Country_code, unit)%>%
  summarise(HANPP_harv_grassland = sum(HANPP_harv_grassland, na.rm=T),
            number_of_animals = sum(number_of_animals, na.rm=T))%>%
  mutate(HANPP_harv_per_animal = HANPP_harv_grassland/number_of_animals)

#make data frames out of rasters

#HYDEcntry_df <- as.data.frame(HYDEcntry, xy = T)

Gridded_Horses_df <- as.data.frame(Gridded_Horses, xy = T)

Gridded_Horses_df %<>%
  mutate(x_round = round(x, digits = 3),
         y_round = round(y, digits = 3))


# from here use different maps

#############    1986:1991

Gridded_Horses_df_1986_1991 <-
  Gridded_Horses_df%>%
  left_join(FAOcntry_df_1986_1991%>%
              dplyr::select(x_round, y_round, HYDE_map_in_FAO_codes)%>%
              rename(FAOcntry = HYDE_map_in_FAO_codes),
            by = c("x_round", "y_round"))

#as.character(Gridded_Horses_df_1986_1991[481929,])
#colnames(Gridded_Horses_df_1986_1991)
Gridded_Horses_df_1986_1991 %<>%
  rename(Country_code = FAOcntry,
         number_of_animals_in_pixel = Horses_5_Ho_2010_Da)


Gridded_Horses_2 <- 
  rasterFromXYZ(Gridded_Horses_df_1986_1991%>%
                  dplyr::select(x, y, number_of_animals_in_pixel))
plot(Gridded_Horses_2)
#until here there are still all countries

#YEAR <- 2013

for (YEAR in 1986:1991) {
  
  print(YEAR)
  number_of_animals <- 
    Gridded_Horses_df_1986_1991%>%
    group_by(Country_code)%>%
    summarise(number_of_Horses_GIS = sum(number_of_animals_in_pixel, na.rm=T))%>%
    left_join(HANPP_harv_grassland_per_head%>%
                filter(animal == "Horses",
                       Year == YEAR)%>%
                dplyr::select(Country_code, Country, animal, Year, number_of_animals)%>%
                rename(number_of_Horses_FAO = number_of_animals),
              by = c("Country_code"))%>%
    mutate(ratio_n_animals_FAO_GIS = number_of_Horses_FAO/number_of_Horses_GIS)
  
  # Here I correct to have the same number of Horses and buffaloes as in FAO
  Gridded_Horses_df_1986_1991_YEAR <-
    Gridded_Horses_df_1986_1991 %>%
    left_join(number_of_animals%>%
                dplyr::select(Country_code, ratio_n_animals_FAO_GIS),
              by = "Country_code")
  
  #Gridded_Horses_df_1986_1991_YEAR%<>%
  # mutate(ratio_n_animals_FAO_GIS = ifelse(is.na(ratio_n_animals_FAO_GIS), 0, ratio_n_animals_FAO_GIS))
  
  Gridded_Horses_df_1986_1991_YEAR %<>%
    mutate(number_of_animals_in_pixel = number_of_animals_in_pixel*ratio_n_animals_FAO_GIS)
  
  Gridded_Horses_df_1986_1991_YEAR %<>%
    left_join(HANPP_harv_grassland_per_head%>%
                dplyr::select(Year, animal, Country_code, Country, unit, HANPP_harv_per_animal)%>%
                filter(Year == YEAR,
                       animal == "Horses"),
              by = "Country_code")
  
  
  
  Gridded_Horses_df_1986_1991_YEAR%<>%
    mutate(HANPP_harv_in_pixel = HANPP_harv_per_animal*number_of_animals_in_pixel)
  
  #I have to do this for the countries who have no HANPPharv for Horses (Sweden)
  Gridded_Horses_df_1986_1991_YEAR%<>%
    mutate(HANPP_harv_in_pixel = ifelse(is.na(HANPP_harv_in_pixel)&
                                          !is.na(Country_code), 0, HANPP_harv_in_pixel))
  
  Gridded_HANPP_harv_Horses_YEAR <- 
    rasterFromXYZ(Gridded_Horses_df_1986_1991_YEAR%>%
                    dplyr::select(x, y, HANPP_harv_in_pixel))
  #plot(Gridded_HANPP_harv_Horses_YEAR)
  
  writeRaster(Gridded_HANPP_harv_Horses_YEAR, paste("N:/H73700/data/!projekt/2008_COUPLED/Nicolas/HANPP rechnung/product level HANPP/with automatic dwnload FAO/Gridded livestock/results/HANPPharv Horses/HANPPharv_Horses_", YEAR, ".tif", sep = ""),
              overwrite = T)
}


#############    1992

Gridded_Horses_df_1992 <-
  Gridded_Horses_df%>%
  left_join(FAOcntry_df_1992%>%
              dplyr::select(x_round, y_round, HYDE_map_in_FAO_codes)%>%
              rename(FAOcntry = HYDE_map_in_FAO_codes),
            by = c("x_round", "y_round"))

#as.character(Gridded_Horses_df_1992[481929,])
#colnames(Gridded_Horses_df_1992)
Gridded_Horses_df_1992 %<>%
  rename(Country_code = FAOcntry,
         number_of_animals_in_pixel = Horses_5_Ho_2010_Da)

Gridded_Horses_2 <- 
  rasterFromXYZ(Gridded_Horses_df_1992%>%
                  dplyr::select(x, y, number_of_animals_in_pixel))
plot(Gridded_Horses_2)
#until here there are still all countries

#YEAR <- 2013

for (YEAR in 1992) {
  
  print(YEAR)
  number_of_animals <- 
    Gridded_Horses_df_1992%>%
    group_by(Country_code)%>%
    summarise(number_of_Horses_GIS = sum(number_of_animals_in_pixel, na.rm=T))%>%
    left_join(HANPP_harv_grassland_per_head%>%
                filter(animal == "Horses",
                       Year == YEAR)%>%
                dplyr::select(Country_code, Country, animal, Year, number_of_animals)%>%
                rename(number_of_Horses_FAO = number_of_animals),
              by = c("Country_code"))%>%
    mutate(ratio_n_animals_FAO_GIS = number_of_Horses_FAO/number_of_Horses_GIS)
  
  # Here I correct to have the same number of Horses and buffaloes as in FAO
  Gridded_Horses_df_1992_YEAR <-
    Gridded_Horses_df_1992 %>%
    left_join(number_of_animals%>%
                dplyr::select(Country_code, ratio_n_animals_FAO_GIS),
              by = "Country_code")
  
  #Gridded_Horses_df_1992_YEAR%<>%
  # mutate(ratio_n_animals_FAO_GIS = ifelse(is.na(ratio_n_animals_FAO_GIS), 0, ratio_n_animals_FAO_GIS))
  
  Gridded_Horses_df_1992_YEAR %<>%
    mutate(number_of_animals_in_pixel = number_of_animals_in_pixel*ratio_n_animals_FAO_GIS)
  
  Gridded_Horses_df_1992_YEAR %<>%
    left_join(HANPP_harv_grassland_per_head%>%
                dplyr::select(Year, animal, Country_code, Country, unit, HANPP_harv_per_animal)%>%
                filter(Year == YEAR,
                       animal == "Horses"),
              by = "Country_code")
  
  
  
  Gridded_Horses_df_1992_YEAR%<>%
    mutate(HANPP_harv_in_pixel = HANPP_harv_per_animal*number_of_animals_in_pixel)
  
  #I have to do this for the countries who have no HANPPharv for Horses (Sweden)
  Gridded_Horses_df_1992_YEAR%<>%
    mutate(HANPP_harv_in_pixel = ifelse(is.na(HANPP_harv_in_pixel)&
                                          !is.na(Country_code), 0, HANPP_harv_in_pixel))
  
  Gridded_HANPP_harv_Horses_YEAR <- 
    rasterFromXYZ(Gridded_Horses_df_1992_YEAR%>%
                    dplyr::select(x, y, HANPP_harv_in_pixel))
  #plot(Gridded_HANPP_harv_Horses_YEAR)
  
  writeRaster(Gridded_HANPP_harv_Horses_YEAR, paste("N:/H73700/data/!projekt/2008_COUPLED/Nicolas/HANPP rechnung/product level HANPP/with automatic dwnload FAO/Gridded livestock/results/HANPPharv Horses/HANPPharv_Horses_", YEAR, ".tif", sep = ""),
              overwrite = T)
}


#############    1993:1999

Gridded_Horses_df_1993_1999 <-
  Gridded_Horses_df%>%
  left_join(FAOcntry_df_1993_1999%>%
              dplyr::select(x_round, y_round, HYDE_map_in_FAO_codes)%>%
              rename(FAOcntry = HYDE_map_in_FAO_codes),
            by = c("x_round", "y_round"))

#as.character(Gridded_Horses_df_1993_1999[481929,])
#colnames(Gridded_Horses_df_1993_1999)
Gridded_Horses_df_1993_1999 %<>%
  rename(Country_code = FAOcntry,
         number_of_animals_in_pixel = Horses_5_Ho_2010_Da)

Gridded_Horses_2 <- 
  rasterFromXYZ(Gridded_Horses_df_1993_1999%>%
                  dplyr::select(x, y, number_of_animals_in_pixel))
plot(Gridded_Horses_2)
#until here there are still all countries

#YEAR <- 2013

for (YEAR in 1993:1999) {
  
  print(YEAR)
  number_of_animals <- 
    Gridded_Horses_df_1993_1999%>%
    group_by(Country_code)%>%
    summarise(number_of_Horses_GIS = sum(number_of_animals_in_pixel, na.rm=T))%>%
    left_join(HANPP_harv_grassland_per_head%>%
                filter(animal == "Horses",
                       Year == YEAR)%>%
                dplyr::select(Country_code, Country, animal, Year, number_of_animals)%>%
                rename(number_of_Horses_FAO = number_of_animals),
              by = c("Country_code"))%>%
    mutate(ratio_n_animals_FAO_GIS = number_of_Horses_FAO/number_of_Horses_GIS)
  
  # Here I correct to have the same number of Horses and buffaloes as in FAO
  Gridded_Horses_df_1993_1999_YEAR <-
    Gridded_Horses_df_1993_1999 %>%
    left_join(number_of_animals%>%
                dplyr::select(Country_code, ratio_n_animals_FAO_GIS),
              by = "Country_code")
  
  #Gridded_Horses_df_1993_1999_YEAR%<>%
  # mutate(ratio_n_animals_FAO_GIS = ifelse(is.na(ratio_n_animals_FAO_GIS), 0, ratio_n_animals_FAO_GIS))
  
  Gridded_Horses_df_1993_1999_YEAR %<>%
    mutate(number_of_animals_in_pixel = number_of_animals_in_pixel*ratio_n_animals_FAO_GIS)
  
  Gridded_Horses_df_1993_1999_YEAR %<>%
    left_join(HANPP_harv_grassland_per_head%>%
                dplyr::select(Year, animal, Country_code, Country, unit, HANPP_harv_per_animal)%>%
                filter(Year == YEAR,
                       animal == "Horses"),
              by = "Country_code")
  
  
  
  Gridded_Horses_df_1993_1999_YEAR%<>%
    mutate(HANPP_harv_in_pixel = HANPP_harv_per_animal*number_of_animals_in_pixel)
  
  #I have to do this for the countries who have no HANPPharv for Horses (Sweden)
  Gridded_Horses_df_1993_1999_YEAR%<>%
    mutate(HANPP_harv_in_pixel = ifelse(is.na(HANPP_harv_in_pixel)&
                                          !is.na(Country_code), 0, HANPP_harv_in_pixel))
  
  Gridded_HANPP_harv_Horses_YEAR <- 
    rasterFromXYZ(Gridded_Horses_df_1993_1999_YEAR%>%
                    dplyr::select(x, y, HANPP_harv_in_pixel))
  #plot(Gridded_HANPP_harv_Horses_YEAR)
  
  writeRaster(Gridded_HANPP_harv_Horses_YEAR, paste("N:/H73700/data/!projekt/2008_COUPLED/Nicolas/HANPP rechnung/product level HANPP/with automatic dwnload FAO/Gridded livestock/results/HANPPharv Horses/HANPPharv_Horses_", YEAR, ".tif", sep = ""),
              overwrite = T)
}


#############    2000:2013

Gridded_Horses_df_2000_2013 <-
  Gridded_Horses_df%>%
  left_join(FAOcntry_df_2000_2013%>%
              dplyr::select(x_round, y_round, HYDE_map_in_FAO_codes)%>%
              rename(FAOcntry = HYDE_map_in_FAO_codes),
            by = c("x_round", "y_round"))

#as.character(Gridded_Horses_df_2000_2013[481929,])
#colnames(Gridded_Horses_df_2000_2013)
Gridded_Horses_df_2000_2013 %<>%
  rename(Country_code = FAOcntry,
         number_of_animals_in_pixel = Horses_5_Ho_2010_Da)

Gridded_Horses_2 <- 
  rasterFromXYZ(Gridded_Horses_df_2000_2013%>%
                  dplyr::select(x, y, number_of_animals_in_pixel))
plot(Gridded_Horses_2)
#until here there are still all countries

#YEAR <- 2013

for (YEAR in 2000:2013) {
  
  print(YEAR)
  number_of_animals <- 
    Gridded_Horses_df_2000_2013%>%
    group_by(Country_code)%>%
    summarise(number_of_Horses_GIS = sum(number_of_animals_in_pixel, na.rm=T))%>%
    left_join(HANPP_harv_grassland_per_head%>%
                filter(animal == "Horses",
                       Year == YEAR)%>%
                dplyr::select(Country_code, Country, animal, Year, number_of_animals)%>%
                rename(number_of_Horses_FAO = number_of_animals),
              by = c("Country_code"))%>%
    mutate(ratio_n_animals_FAO_GIS = number_of_Horses_FAO/number_of_Horses_GIS)
  
  # Here I correct to have the same number of Horses and buffaloes as in FAO
  Gridded_Horses_df_2000_2013_YEAR <-
    Gridded_Horses_df_2000_2013 %>%
    left_join(number_of_animals%>%
                dplyr::select(Country_code, ratio_n_animals_FAO_GIS),
              by = "Country_code")
  
  #Gridded_Horses_df_2000_2013_YEAR%<>%
  # mutate(ratio_n_animals_FAO_GIS = ifelse(is.na(ratio_n_animals_FAO_GIS), 0, ratio_n_animals_FAO_GIS))
  
  Gridded_Horses_df_2000_2013_YEAR %<>%
    mutate(number_of_animals_in_pixel = number_of_animals_in_pixel*ratio_n_animals_FAO_GIS)
  
  Gridded_Horses_df_2000_2013_YEAR %<>%
    left_join(HANPP_harv_grassland_per_head%>%
                dplyr::select(Year, animal, Country_code, Country, unit, HANPP_harv_per_animal)%>%
                filter(Year == YEAR,
                       animal == "Horses"),
              by = "Country_code")
  
  
  
  Gridded_Horses_df_2000_2013_YEAR%<>%
    mutate(HANPP_harv_in_pixel = HANPP_harv_per_animal*number_of_animals_in_pixel)
  
  #I have to do this for the countries who have no HANPPharv for Horses (Sweden)
  Gridded_Horses_df_2000_2013_YEAR%<>%
    mutate(HANPP_harv_in_pixel = ifelse(is.na(HANPP_harv_in_pixel)&
                                          !is.na(Country_code), 0, HANPP_harv_in_pixel))
  
  Gridded_HANPP_harv_Horses_YEAR <- 
    rasterFromXYZ(Gridded_Horses_df_2000_2013_YEAR%>%
                    dplyr::select(x, y, HANPP_harv_in_pixel))
  #plot(Gridded_HANPP_harv_Horses_YEAR)
  
  writeRaster(Gridded_HANPP_harv_Horses_YEAR, paste("N:/H73700/data/!projekt/2008_COUPLED/Nicolas/HANPP rechnung/product level HANPP/with automatic dwnload FAO/Gridded livestock/results/HANPPharv Horses/HANPPharv_Horses_", YEAR, ".tif", sep = ""),
              overwrite = T)
}


# check if same country level HANPPharv
unique(Gridded_Horses_df_1986_1991_YEAR$Year)
colnames(Gridded_Horses_df_1986_1991_YEAR)

Gridded_Horses_df_1986_1991_YEAR_agg <- 
  Gridded_Horses_df_1986_1991_YEAR%>%
  group_by(Country)%>%
  summarise(HANPP_harv = sum(HANPP_harv_in_pixel, na.rm=T))

Gridded_Horses_df_1986_1991_YEAR_agg %<>%
  right_join(list_grassland_and_animal_products$summary_HANPP_harv_grassland%>%
               filter(Year == 1991, 
                      animal == "Horses"), 
             by = "Country")%>%
  mutate(ratio = HANPP_harv/HANPP_harv_grassland)

# worked (except for countries that do not have values)
