# Supplementary material for: Product level dataset on embodied human appropriation of net primary production
Source: Data Brief. 2023 Oct 29;51:109725. doi: 10.1016/j.dib.2023.109725 (PMC10641586; doi:10.1016/j.dib.2023.109725)
Supplement: Supplementary file 1 [file mmc1.zip › Code/Gridded livestock/6. NPPpot by animals GIS.R]

library(rgdal)
library(raster)
library(sp)
library(rgeos)
library(readxl)
library(dplyr)
library(magrittr)
library(tidyr)

rm(list = ls())


load("N:/H73700/data/!projekt/2008_COUPLED/Nicolas/HANPP rechnung/product level HANPP/with automatic dwnload FAO/RData/NPPpot_and_HANPP_grassland.RData")

unique(HANPP_grassland_by_animals_for_bar_figure$animal)

# Asses, Camels and Mules get an average NPPpot

NPPpot_gl_Asses_Camels_Mules_vs_main_ruminants <- 
  HANPP_grassland_by_animals_for_bar_figure%>%
  mutate(Country_code_FAO = as.numeric(Country_code_FAO))%>%
  filter(NPP_class == "NPP_pot",
         animal %in% c("Asses", "Camels", "Mules"))%>%
  group_by(Country_code_FAO, Year)%>%
  summarise(NPPpot_Asses_Camels_Mules_t_dm_yr = sum(NPP_t_dm_yr, na.rm=T))%>%
  filter(Country_code_FAO!=0)%>%
  full_join(NPPpot_grassland%>%
              dplyr::select(Year, Country_code, Country, NPPpot_dm)%>%
              rename(Country_code_FAO = Country_code),
            by = c("Year", "Country_code_FAO"))%>%
  rename(NPPpot_t_dm_total_all_ruminants = NPPpot_dm)%>%
  ungroup()%>%
  mutate(share_NPPpot_main_ruminants = 1-(NPPpot_Asses_Camels_Mules_t_dm_yr/NPPpot_t_dm_total_all_ruminants),
         minus_NPPpot_Asses_Camels_Mules_t_dm_yr = -NPPpot_Asses_Camels_Mules_t_dm_yr)%>%
  mutate(NPPpot_main_ruminants_t_dm_yr = rowSums(.[c("NPPpot_t_dm_total_all_ruminants", "minus_NPPpot_Asses_Camels_Mules_t_dm_yr")], na.rm=T))


HYDEcntry <- raster("N:/H73700/data/!projekt/2008_COUPLED/Nicolas/HYDEcntry.tif")
#FAOcntry <- raster("C:/Users/nroux/Documents/PhD/GIS R/FAOcntry.tif")

#FAOcntry_df <-  as.data.frame(FAOcntry, xy = T)
HYDEcntry_df <-  as.data.frame(HYDEcntry, xy = T)


HYDEcntry_df %<>%
  mutate(x_round = round(x, digits = 3),
         y_round = round(y, digits = 3))

Countries_FAO <- read.csv("N:/H73700/data/!projekt/2008_COUPLED/Nicolas/Countries FAO.csv")
Countries_FAO%<>%
  filter(Country.Code<1000)

FAOcntry_df <-
  left_join(HYDEcntry_df, Countries_FAO%>%
              dplyr::select(M49.Code, Country.Code)%>%
              filter(!is.na(M49.Code))%>%
              rename(HYDE_map_in_FAO_codes = Country.Code),
            by = c("HYDEcntry" = "M49.Code"))


########## Different Maps for countries that changed


Year_country_change <- read_excel("Year_country_change.xlsx")
Year_country_change%<>%
  filter(NPPpot == "all countries")

changed_countries_2 <-
  changed_countries%>%
  left_join(Year_country_change%>%
              dplyr::select(`Old country`, `first year of new`),
            by = c("Country" = "Old country"))%>%
  rename(First_year_new = `first year of new`)

changed_countries_2%<>%
  filter(!is.na(First_year_new))

changed_countries_2%<>%
  dplyr::select(Country_code, Country, region_country, First_year_new)%>%
  rename(Country_code_old = Country_code, 
         Country_old = Country)

changed_countries %<>%
  left_join(changed_countries_2)

changed_countries%<>%
  filter(Country!=Country_old)

rm(changed_countries_2)


changed_countries%<>%
  mutate(Country_code_old = as.numeric(Country_code_old))%>%
  mutate(Country_code = as.numeric(Country_code))


FAOcntry_df_2000_2013 <- FAOcntry_df

FAOcntry_2000_2013 <- 
  rasterFromXYZ(FAOcntry_df_2000_2013%>%
                  dplyr::select(x, y, HYDE_map_in_FAO_codes))


FAOcntry_df_1993_1999 <- 
  FAOcntry_df_2000_2013%>%
  left_join(changed_countries%>%
              filter(First_year_new > 1999)%>%
              dplyr::select(Country_code, Country_code_old),
            by = c("HYDE_map_in_FAO_codes" = "Country_code"))%>%
  mutate(HYDE_map_in_FAO_codes = ifelse(!is.na(Country_code_old),
                                        Country_code_old,
                                        HYDE_map_in_FAO_codes))%>%
  mutate(Country_code_old=NULL)

FAOcntry_1993_1999 <- 
  rasterFromXYZ(FAOcntry_df_1993_1999%>%
                  dplyr::select(x, y, HYDE_map_in_FAO_codes))

FAOcntry_df_1992 <- 
  FAOcntry_df_2000_2013%>%
  left_join(changed_countries%>%
              filter(First_year_new > 1992)%>%
              dplyr::select(Country_code, Country_code_old),
            by = c("HYDE_map_in_FAO_codes" = "Country_code"))%>%
  mutate(HYDE_map_in_FAO_codes = ifelse(!is.na(Country_code_old),
                                        Country_code_old,
                                        HYDE_map_in_FAO_codes))%>%
  mutate(Country_code_old=NULL)

FAOcntry_1992 <- 
  rasterFromXYZ(FAOcntry_df_1992%>%
                  dplyr::select(x, y, HYDE_map_in_FAO_codes))


FAOcntry_df_1986_1991 <- 
  FAOcntry_df_2000_2013%>%
  left_join(changed_countries%>%
              filter(First_year_new > 1991)%>%
              dplyr::select(Country_code, Country_code_old),
            by = c("HYDE_map_in_FAO_codes" = "Country_code"))%>%
  mutate(HYDE_map_in_FAO_codes = ifelse(!is.na(Country_code_old),
                                        Country_code_old,
                                        HYDE_map_in_FAO_codes))%>%
  mutate(Country_code_old=NULL)

FAOcntry_1986_1991 <- 
  rasterFromXYZ(FAOcntry_df_1986_1991%>%
                  dplyr::select(x, y, HYDE_map_in_FAO_codes))


rm(FAOcntry_df, HYDEcntry, HYDEcntry_df)


#################


NPPpot_1901_2018 <- readRDS("N:/H73700/data/!projekt/2008_COUPLED/Nicolas/HANPP rechnung/NPPpot_bondeau/NPPpot_1901_2018.rds")
#YEAR <- 1986
#FAOcntry_df_YEARSPAN <- FAOcntry_df_1986_1991
#FAOcntry_YEARSPAN <- FAOcntry_1986_1991

function_NPPpot_main_ruminants <- function(YEAR, FAOcntry_df_YEARSPAN, FAOcntry_YEARSPAN){
  
  # NPPpot raster
  #### NPPpot map----
  NPPpot_raster_YEAR <- 
    rasterFromXYZ(NPPpot_1901_2018%>%
                    filter(Year==YEAR)%>%
                    dplyr::select(lon, lat, `NPPpot_gC/m2`)) # equivalent to tC/km2
  
  crs(NPPpot_raster_YEAR) <- "+proj=longlat +datum=WGS84 +no_defs +ellps=WGS84 +towgs84=0,0,0"
  
  
  NPPpot_raster_YEAR_equal_area <- projectRaster(NPPpot_raster_YEAR, crs = "+proj=moll")
  NPPpot_raster_absolute_gC_YEAR <- prod(res(NPPpot_raster_YEAR_equal_area))*NPPpot_raster_YEAR  
  #plot(NPPpot_raster_absolute_gC_YEAR)
  
  
  # I sum the rasters of the main ruminants (Cattle and Bufaloes, Goats, Sheep, Horses)
  Gridded_HANPP_harv_Cattle_YEAR <- raster(paste("N:/H73700/data/!projekt/2008_COUPLED/Nicolas/HANPP rechnung/product level HANPP/with automatic dwnload FAO/Gridded livestock/results/HANPPharv Cattle/HANPPharv_Cattle_", YEAR, ".tif", sep = ""))
  Gridded_HANPP_harv_Goats_YEAR <- raster(paste("N:/H73700/data/!projekt/2008_COUPLED/Nicolas/HANPP rechnung/product level HANPP/with automatic dwnload FAO/Gridded livestock/results/HANPPharv Goats/HANPPharv_Goats_", YEAR, ".tif", sep = ""))
  Gridded_HANPP_harv_Sheep_YEAR <- raster(paste("N:/H73700/data/!projekt/2008_COUPLED/Nicolas/HANPP rechnung/product level HANPP/with automatic dwnload FAO/Gridded livestock/results/HANPPharv Sheep/HANPPharv_Sheep_", YEAR, ".tif", sep = ""))
  Gridded_HANPP_harv_Horses_YEAR <- raster(paste("N:/H73700/data/!projekt/2008_COUPLED/Nicolas/HANPP rechnung/product level HANPP/with automatic dwnload FAO/Gridded livestock/results/HANPPharv Horses/HANPPharv_Horses_", YEAR, ".tif", sep = ""))
  #plot(Gridded_HANPP_harv_Cattle_YEAR)
  
  
  Gridded_HANPP_harv_main_ruminants_YEAR <- 
    Gridded_HANPP_harv_Cattle_YEAR+
    Gridded_HANPP_harv_Goats_YEAR+
    Gridded_HANPP_harv_Sheep_YEAR+
    Gridded_HANPP_harv_Horses_YEAR
  
  crs(Gridded_HANPP_harv_main_ruminants_YEAR) <- "+proj=longlat +datum=WGS84 +no_defs +ellps=WGS84 +towgs84=0,0,0"
  
  
  NPPpot_raster_absolute_gC_YEAR <- projectRaster(from = NPPpot_raster_absolute_gC_YEAR, to = Gridded_HANPP_harv_main_ruminants_YEAR)
  #adjust to missing data in gridded HANPPharv, maybe not necessary
  NPPpot_raster_absolute_gC_YEAR <- NPPpot_raster_absolute_gC_YEAR*Gridded_HANPP_harv_main_ruminants_YEAR/Gridded_HANPP_harv_main_ruminants_YEAR
  
  NPPpot_raster_absolute_gC_YEAR_by_countries <- zonal(NPPpot_raster_absolute_gC_YEAR, FAOcntry_YEARSPAN, fun = 'sum', na.rm = TRUE) 
  NPPpot_raster_absolute_gC_YEAR_by_countries <- data.frame(NPPpot_raster_absolute_gC_YEAR_by_countries)
  
  #sum(NPPpot_raster_absolute_gC_YEAR%>%
  #      as.data.frame(xy = T)%>%
  #      dplyr::select(3), na.rm=T)
  #sum(NPPpot_raster_absolute_gC_YEAR_by_countries$sum)
  
  
  ###### Calculate the weighted share of NPPpot for the main ruminants
  
  dfList <- list(Gridded_HANPP_harv_Cattle_YEAR,
                 Gridded_HANPP_harv_Goats_YEAR, 
                 Gridded_HANPP_harv_Sheep_YEAR,
                 Gridded_HANPP_harv_Horses_YEAR)
  names(dfList) <- c("Cattle", "Goats", "Sheep", "Horses")
  
  
  
  
  ANIMAL <- 1
  share_HANPP_harv_ANIMAL <- dfList[[ANIMAL]]/Gridded_HANPP_harv_main_ruminants_YEAR
  #assign(paste("share_HANPP_harv", names(dfList)[ANIMAL], sep = "_"), share_HANPP_harv_ANIMAL)
  NPPpot_ANIMAL <- share_HANPP_harv_ANIMAL*NPPpot_raster_absolute_gC_YEAR
  
  
  
  assign(paste("NPPpot_ANIMAL", names(dfList)[ANIMAL], sep = "_"), NPPpot_ANIMAL)
  
  
  
  NPPpot_ANIMAL_by_countries <- zonal(NPPpot_ANIMAL, FAOcntry_YEARSPAN, fun = 'sum', na.rm = TRUE) 
  NPPpot_ANIMAL_by_countries <- data.frame(NPPpot_ANIMAL_by_countries)
  NPPpot_ANIMAL_by_countries %<>%
    rename(weighted_NPPpot_ANIMAL = sum)%>%
    left_join(NPPpot_raster_absolute_gC_YEAR_by_countries%>%
                rename(total_NPPpot = sum),
              by = "zone")%>%
    mutate(share_NPPpot_animal = weighted_NPPpot_ANIMAL/total_NPPpot)
  NPPpot_ANIMAL_by_countries$animal <- names(dfList)[ANIMAL]
  NPPpot_main_ruminants <- NPPpot_ANIMAL_by_countries
  
  for (ANIMAL in 2:4) {
    print(paste("NPPpot_main_ruminants", names(dfList)[ANIMAL], YEAR))
    share_HANPP_harv_ANIMAL <- dfList[[ANIMAL]]/Gridded_HANPP_harv_main_ruminants_YEAR
    #assign(paste("share_HANPP_harv", names(dfList)[ANIMAL], sep = "_"), share_HANPP_harv_ANIMAL)
    NPPpot_ANIMAL <- share_HANPP_harv_ANIMAL*NPPpot_raster_absolute_gC_YEAR
    assign(paste("NPPpot_ANIMAL", names(dfList)[ANIMAL], sep = "_"), NPPpot_ANIMAL)
    
    NPPpot_ANIMAL_by_countries <- zonal(NPPpot_ANIMAL, FAOcntry_YEARSPAN, fun = 'sum', na.rm = TRUE) 
    NPPpot_ANIMAL_by_countries <- data.frame(NPPpot_ANIMAL_by_countries)
    NPPpot_ANIMAL_by_countries %<>%
      rename(weighted_NPPpot_ANIMAL = sum)%>%
      left_join(NPPpot_raster_absolute_gC_YEAR_by_countries%>%
                  rename(total_NPPpot = sum),
                by = "zone")%>%
      mutate(share_NPPpot_animal = weighted_NPPpot_ANIMAL/total_NPPpot)
    NPPpot_ANIMAL_by_countries$animal <- names(dfList)[ANIMAL]
    NPPpot_main_ruminants %<>% rbind(NPPpot_ANIMAL_by_countries)
  }
  
  #View(NPPpot_main_ruminants%>%
  #       group_by(zone)%>%
  #       summarise(check = sum(share_NPPpot_animal, na.rm=T)))
  
  #View(NPPpot_gl_Asses_Camels_Mules_vs_main_ruminants%>%
  #       ungroup()%>%
  #       dplyr::select(Country_code_FAO, Country, Year, NPPpot_main_ruminants_t_dm_yr)%>%
  #       filter(Year == YEAR)%>%
  #       mutate(Country_code_FAO = as.numeric(Country_code_FAO)))
  
  NPPpot_main_ruminants%<>%
    rename(Country_code_FAO=zone)%>%
    left_join(NPPpot_gl_Asses_Camels_Mules_vs_main_ruminants%>%
                ungroup()%>%
                dplyr::select(Country_code_FAO, Country, Year, NPPpot_main_ruminants_t_dm_yr)%>%
                filter(Year == YEAR)%>%
                mutate(Country_code_FAO = as.numeric(Country_code_FAO)),
              by = "Country_code_FAO")
  
  NPPpot_main_ruminants%<>%
    mutate(NPPpot_by_animals_t_dm_yr = NPPpot_main_ruminants_t_dm_yr*share_NPPpot_animal)
  
  
  
  ### map NPPpot by animals
  
  dfList <- list(NPPpot_ANIMAL_Cattle,
                 NPPpot_ANIMAL_Goats,
                 NPPpot_ANIMAL_Sheep, 
                 NPPpot_ANIMAL_Horses)
  
  names(dfList) <- c("Cattle", "Goats", "Sheep", "Horses")
  
  for (ANIMAL in 1:4) {
    print(paste("NPPpot_raster", names(dfList)[ANIMAL], YEAR))
    NPPpot_ANIMAL_df <- dfList[[ANIMAL]]%>%
      as.data.frame(xy =T)
    
    NPPpot_ANIMAL_df %<>%
      mutate(x_round = round(x, digits = 3),
             y_round = round(y, digits = 3))%>%
      left_join(FAOcntry_df_YEARSPAN%>%
                  mutate(x_round = round(x, digits = 3),
                         y_round = round(y, digits = 3)), 
                by = c("x_round", "y_round"))
    
    
    NPPpot_ANIMAL_df %<>%
      left_join(NPPpot_main_ruminants%>%
                  filter(animal == "Cattle")%>%
                  dplyr::select(Country_code_FAO, total_NPPpot, NPPpot_main_ruminants_t_dm_yr),
                by = c("HYDE_map_in_FAO_codes" = "Country_code_FAO"))%>%
      mutate(NPPpot_animal = layer*NPPpot_main_ruminants_t_dm_yr/total_NPPpot)
    
    #View(NPPpot_ANIMAL_df%>%
    #       group_by(FAOcntry_new)%>%
    #       summarise(NPPpot_animal = sum(NPPpot_animal, na.rm=T)))
    
    #I have to do this for the countries who have no HANPPharv for that givn animal (Sweden)
    NPPpot_ANIMAL_df%<>%
      mutate(NPPpot_animal = ifelse(is.na(NPPpot_animal)&
                                      !is.na(HYDE_map_in_FAO_codes), 0, NPPpot_animal))
    
    NPPpot_ANIMAL <- 
      rasterFromXYZ(NPPpot_ANIMAL_df%>%
                      dplyr::select(x.x, y.x, NPPpot_animal))
    #plot(NPPpot_ANIMAL_Cattle)
    
    assign(paste("NPPpot_ANIMAL", names(dfList)[ANIMAL], sep = "_"), NPPpot_ANIMAL)
    
    
    writeRaster(NPPpot_ANIMAL, paste("N:/H73700/data/!projekt/2008_COUPLED/Nicolas/HANPP rechnung/product level HANPP/with automatic dwnload FAO/Gridded livestock/results/NPPpot ", names(dfList)[ANIMAL], "/NPPpot_", names(dfList)[ANIMAL], "_", YEAR, ".tif", sep = ""),
                overwrite = T)
    
  }
  
  
  NPPpot_main_ruminants%<>%
    dplyr::select(Year, Country_code_FAO, Country, animal, NPPpot_by_animals_t_dm_yr)
  
  return(NPPpot_main_ruminants)
  
}

NPPpot_main_ruminants <- function_NPPpot_main_ruminants(1986, FAOcntry_df_1986_1991, FAOcntry_1986_1991)


for (YEAR in 1987:1991) {
  print(YEAR)
  NPPpot_main_ruminants <- rbind(NPPpot_main_ruminants, function_NPPpot_main_ruminants(YEAR, FAOcntry_df_1986_1991, FAOcntry_1986_1991))
}


for (YEAR in 1992) {
  print(YEAR)
  NPPpot_main_ruminants <- rbind(NPPpot_main_ruminants, function_NPPpot_main_ruminants(YEAR, FAOcntry_df_1992, FAOcntry_1992))
}


for (YEAR in 1993:1999) {
  print(YEAR)
  NPPpot_main_ruminants <- rbind(NPPpot_main_ruminants, function_NPPpot_main_ruminants(YEAR, FAOcntry_df_1993_1999, FAOcntry_1993_1999))
}


for (YEAR in 2000:2013) {
  print(YEAR)
  NPPpot_main_ruminants <- rbind(NPPpot_main_ruminants, function_NPPpot_main_ruminants(YEAR, FAOcntry_df_2000_2013, FAOcntry_2000_2013))
}

save.image("N:/H73700/data/!projekt/2008_COUPLED/Nicolas/HANPP rechnung/product level HANPP/with automatic dwnload FAO/Gridded livestock/RData/NPPpot by animals from GIS.RData")
