# Supplementary material for: Product level dataset on embodied human appropriation of net primary production
Source: Data Brief. 2023 Oct 29;51:109725. doi: 10.1016/j.dib.2023.109725 (PMC10641586; doi:10.1016/j.dib.2023.109725)
Supplement: Supplementary file 1 [file mmc1.zip › Code/Gridded livestock/7. NPPpot GIS vs. old.R]

#load("N:/H73700/data/!projekt/2008_COUPLED/Nicolas/HANPP rechnung/product level HANPP/with automatic dwnload FAO/Gridded livestock/RData/NPPpot by animals from GIS lion.RData")
#load("N:/H73700/data/!projekt/2008_COUPLED/Nicolas/HANPP rechnung/product level HANPP/with automatic dwnload FAO/Gridded livestock/RData/NPPpot by animals from GIS.RData")

NPPpot_by_animals <- 
  HANPP_grassland_by_animals_for_bar_figure %>%
  filter(NPP_class == "NPP_pot",
         animal %in% c("Asses", "Camels", "Mules"))%>%
  rbind(NPPpot_main_ruminants%>%
          mutate(NPP_class = "NPP_pot", 
                 NPPpot_others = "NPPpot")%>%
          rename(NPP_t_dm_yr = NPPpot_by_animals_t_dm_yr)%>%
          dplyr::select(colnames(HANPP_grassland_by_animals_for_bar_figure)))%>%
  arrange(Year, Country_code_FAO, animal)%>%
  filter(Country_code_FAO>0)


#View(NPPpot_by_animals %>%
#       filter(NPP_class == "NPP_pot",
#              !animal %in% c("Asses", "Camels", "Mules"))%>%
#       group_by(Country, Year)%>%
#       summarise(total_NPP_t_dm_yr = sum(NPP_t_dm_yr, na.rm=T)))

  
NPPpot_by_animals%<>%
  rbind(NPPpot_by_animals%>%
          group_by(Year, Country_code_FAO, Country, NPP_class, NPPpot_others)%>%
          summarise(NPP_t_dm_yr = sum(NPP_t_dm_yr, na.rm=T))%>%
          mutate(animal = ".Total all animals")%>%
          dplyr::select(colnames(NPPpot_by_animals))%>%
          as.data.frame())

NPPpot_by_animals%<>%
  rbind(NPPpot_by_animals%>%
          group_by(Year, animal, NPP_class, NPPpot_others)%>%
          summarise(NPP_t_dm_yr = sum(NPP_t_dm_yr, na.rm=T))%>%
          mutate(Country = ".Total all countries",
                 Country_code_FAO = 0)%>%
          dplyr::select(colnames(NPPpot_by_animals))%>%
          as.data.frame())


saveRDS(NPPpot_by_animals, "N:/H73700/data/!projekt/2008_COUPLED/Nicolas/HANPP rechnung/product level HANPP/with automatic dwnload FAO/RData/NPPpot_by_animals_from_GIS.rds")


HANPP_grassland_by_animals%<>%
  left_join(NPPpot_by_animals%>%
              dplyr::select(-NPP_class, -Country, -NPPpot_others)%>%
              rename(NPP_pot_from_GIS = NPP_t_dm_yr,
                     Country_code = Country_code_FAO)%>%
              mutate(Country_code = as.numeric(Country_code)),
            by = c("Year", "Country_code", "animal"))

HANPP_grassland_by_animals%<>%
  mutate(ratio_NPPpot_old_vs_GIS = NPP_pot/NPP_pot_from_GIS)


#first compare new and old NPPpot

View(HANPP_grassland_by_animals%>%
       mutate(ratio_NPPpot_new_vs_old = NPP_pot_from_GIS/NPP_pot)%>%
       group_by(Country, Year)%>%
       summarise(total_NPPpot_grassland = sum(NPP_pot, na.rm=T),
                 total_NPPpot_grassland_GIS = sum(NPP_pot_from_GIS, na.rm=T))%>%
       mutate(ratio_old_vs_GIS_country_level = total_NPPpot_grassland/total_NPPpot_grassland_GIS))


View(HANPP_grassland_by_animals%>%
       group_by(animal)%>%
       summarise(total_NPPpot_grassland = sum(NPP_pot, na.rm=T),
                 total_NPPpot_grassland_GIS = sum(NPP_pot_from_GIS, na.rm=T))%>%
       mutate(ratio_old_vs_GIS_country_level = total_NPPpot_grassland/total_NPPpot_grassland_GIS))


View(HANPP_grassland_by_animals%>%
       group_by(animal, Country)%>%
       summarise(total_NPPpot_grassland = sum(NPP_pot, na.rm=T),
                 total_NPPpot_grassland_GIS = sum(NPP_pot_from_GIS, na.rm=T))%>%
       mutate(ratio_old_vs_GIS_country_level = total_NPPpot_grassland/total_NPPpot_grassland_GIS)%>%
       mutate(difference_old_vs_GIS_country_level = total_NPPpot_grassland-total_NPPpot_grassland_GIS))


HANPP_grassland_by_animals%<>%
  left_join(HANPP_grassland_by_animals%>%
              mutate(ratio_NPPpot_new_vs_old = NPP_pot_from_GIS/NPP_pot)%>%
              group_by(Country_code, Year)%>%
              summarise(total_NPPpot_grassland = sum(NPP_pot, na.rm=T),
                        total_NPPpot_grassland_GIS = sum(NPP_pot_from_GIS, na.rm=T))%>%
              mutate(ratio_old_vs_GIS_country_level = total_NPPpot_grassland/total_NPPpot_grassland_GIS)%>%
              dplyr::select(Year, Country_code, ratio_old_vs_GIS_country_level), 
            by = c("Year", "Country_code"))

# China total NPPpot grassland from GIS is higher than the old one


# I take the old values for the countries that are not in the grid (Samoa, etc.)
HANPP_grassland_by_animals%<>%
  mutate(NPP_pot_combine = ifelse(ratio_old_vs_GIS_country_level >1, NPP_pot, NPP_pot_from_GIS))

# need to recalculate HANPPluc and NPPeco based on new NPPpot


rm(list_grassland_and_animal_products)

HANPP_grassland_by_animals%<>%
  mutate(NPPact = NPP_pot_combine - HANPP_luc,
         NPPeco = NPPact - HANPP_harv)

HANPP_grassland_by_animals%<>%
  dplyr::select(Year, Country_code, Country, animal,
         unit, NPP_pot_combine, HANPP_harv, HANPP_luc, NPPact, NPPeco)%>%
  rename(NPP_pot = NPP_pot_combine)%>%
  mutate(HANPP = HANPP_luc + HANPP_harv)


HANPP_grassland_by_animals%<>%
  filter(!is.na(NPP_pot))

# Here I set the minimum NPPeco at 5% of NPPact (adjusting NPPact at the same time)
unique(HANPP_grassland_by_animals$Country[HANPP_grassland_by_animals$NPPeco<0])
HANPP_grassland_by_animals%<>%
  mutate(NPPeco = ifelse(NPPeco<0.05*NPPact, (0.05/0.95)*HANPP_harv, NPPeco),
         NPPact = NPPeco + HANPP_harv,
         HANPP_luc = NPP_pot-NPPact,
         HANPP = HANPP_harv+HANPP_luc)

#View(HANPP_grassland_by_animals%>%
#      mutate(NPPeco_per_NPPact = NPPeco/NPPact))

saveRDS(HANPP_grassland_by_animals, "HANPP_grassland_by_animals.rds")
saveRDS(HANPP_grassland_by_animals, "code/shiny app HANPP grassland/HANPP_grassland_by_animals.rds")
write.csv(HANPP_grassland_by_animals, "Results/2. Grassland and Animal feed/HANPP_grassland_by_animals.csv")


# Here I multiply NPPact by 2.5
#View(HANPP_grassland_by_animals%>%
#      mutate(HANPP_harv_per_NPPact = HANPP_harv/NPPact))
#2.5 does not seem to be enough for many countries, esp. egypt, el salvador, etc. Netherlands is at 1.2


#View(HANPP_grassland_by_animals%>%
#      mutate(NPPact = ifelse(NPPact<HANPP_harv, 2.5*NPPact, NPPact),
#            NPPeco = NPPact-HANPP_harv,
#           HANPP_luc = NPP_pot-NPPact,
#          HANPP = HANPP_harv+HANPP_luc,
#         NPPeco_per_NPPact = NPPeco/NPPact))

summary(HANPP_grassland_by_animals$HANPP_harv+
          HANPP_grassland_by_animals$NPPeco-
          HANPP_grassland_by_animals$NPPact)
summary(HANPP_grassland_by_animals$HANPP_harv+
          HANPP_grassland_by_animals$HANPP_luc+
          HANPP_grassland_by_animals$NPPeco-
          HANPP_grassland_by_animals$NPP_pot)
summary(HANPP_grassland_by_animals$HANPP+
          HANPP_grassland_by_animals$NPPeco-
          HANPP_grassland_by_animals$NPP_pot)


HANPP_grassland_by_animals_for_bar_figure <- 
  HANPP_grassland_by_animals%>%
  dplyr::select(Country_code, Country, Year, animal,
         NPP_pot,
         NPPeco,
         HANPP_harv,
         HANPP_luc)%>%
  gather(which(colnames(.)=="NPP_pot"):ncol(.),
         key = "NPP_class",
         value = "NPP_t_dm_yr")%>%
  mutate(NPPpot_others = ifelse(NPP_class=="NPP_pot", "NPPpot", "Others"),
         NPP_class = factor(NPP_class,
                            levels = c("NPP_pot",
                                       "HANPP_luc",
                                       "HANPP_harv",
                                       "NPPeco")))

HANPP_grassland_by_animals_for_bar_figure%<>%
  rename(Country_code_FAO = Country_code)

HANPP_grassland_by_animals_for_bar_figure%<>%
  rbind(as.data.frame(HANPP_grassland_by_animals_for_bar_figure%>%
                        group_by(Country_code_FAO, Country, Year, NPP_class, NPPpot_others)%>%
                        summarise(NPP_t_dm_yr = sum(NPP_t_dm_yr, na.rm = T))%>%
                        mutate(animal = ".Total all animals")%>%
                        dplyr::select(colnames(HANPP_grassland_by_animals_for_bar_figure))))

HANPP_grassland_by_animals_for_bar_figure%<>%
  rbind(as.data.frame(HANPP_grassland_by_animals_for_bar_figure%>%
                        group_by(animal, Year, NPP_class, NPPpot_others)%>%
                        summarise(NPP_t_dm_yr = sum(NPP_t_dm_yr, na.rm = T))%>%
                        mutate(Country_code_FAO = "0",
                               Country = ".Total all countries")%>%
                        dplyr::select(colnames(HANPP_grassland_by_animals_for_bar_figure))))


save.image("N:/H73700/data/!projekt/2008_COUPLED/Nicolas/HANPP rechnung/product level HANPP/with automatic dwnload FAO/RData/NPPpot_and_HANPP_grassland_with_GIS.RData")


# control Zeitreihe 

library(readxl)

Zeitreihe_HANPPluc <- 
  read_xls("N:/H73700/data/!projekt/255_Analyzing_gHANPP/HANPP Zeitreihe/HANPP files/HANPP 2005.xls",
           sheet = "HANPP 2005",
           skip = 7)[72,3:159]

Zeitreihe_HANPPluc%<>%
  gather(3:ncol(.),
         key = Country_code_FAO,
         value = HANPP_luc_Zeitreihe_tC)

Zeitreihe_HANPPluc%<>%
  rename(unit = 1,
         old_name = 2)%>%
  mutate(Year = 2005,
         HANPP_luc_Zeitreihe_tdm = as.numeric(HANPP_luc_Zeitreihe_tC)*2000,
         unit = "t dm/yr")

control_HANPP_luc_grassland <-
  HANPP_grassland_by_animals_for_bar_figure%>%
  filter(NPP_class=="HANPP_luc",
         Year == 2005,
         animal == ".Total all animals")%>%
  rename(HANPP_luc_me_tdm = NPP_t_dm_yr)

control_HANPP_luc_grassland%<>%
  left_join(Zeitreihe_HANPPluc,
            by = c("Country_code_FAO", "Year"))

control_HANPP_luc_grassland%<>%
  mutate(percent_difference_me_Zeitreihe = 100*(HANPP_luc_me_tdm - HANPP_luc_Zeitreihe_tdm)/HANPP_luc_Zeitreihe_tdm)

summary(control_HANPP_luc_grassland$percent_difference_me_Zeitreihe)

control_HANPP_luc_grassland%<>%
  filter(!is.na(HANPP_luc_Zeitreihe_tdm))

(sum(control_HANPP_luc_grassland$HANPP_luc_me_tdm, na.rm=T) - 
    sum(control_HANPP_luc_grassland$HANPP_luc_Zeitreihe_tdm, na.rm=T))/
  sum(control_HANPP_luc_grassland$HANPP_luc_Zeitreihe_tdm, na.rm=T)
# In 2005, globally, I have 2% less HANPPluc (In some countries +/- 80 to 100%)


# Now start from normal script 10. merge all land use types for figure.R
