# Supplementary material for: Product level dataset on embodied human appropriation of net primary production
Source: Data Brief. 2023 Oct 29;51:109725. doi: 10.1016/j.dib.2023.109725 (PMC10641586; doi:10.1016/j.dib.2023.109725)
Supplement: Supplementary file 1 [file mmc1.zip › Code/NPPpot/1. arrange nc file.R]

#install.packages("ncdf4")
library(ncdf4)

dname <- "npp"

ncin <- nc_open("LPJmL_VegNat_npp_1901-2018.nc")
print(ncin)

# get longitude and latitude
lon <- ncvar_get(ncin,"Lon")
nlon <- dim(lon)
head(lon)

lat <- ncvar_get(ncin,"Lat")
nlat <- dim(lat)
head(lat)

print(c(nlon,nlat))


# get time
time <- ncvar_get(ncin,"Time")
time
tunits <- ncatt_get(ncin,"Time","units")
nt <- dim(time)
nt
tunits


# get npp
npp_array <- ncvar_get(ncin, dname)
dlname <- ncatt_get(ncin,dname,"long_name")
dunits <- ncatt_get(ncin,dname,"units")
fillvalue <- ncatt_get(ncin,dname,"_FillValue")
dim(npp_array)

# get global attributes
title <- ncatt_get(ncin,0,"title")
institution <- ncatt_get(ncin,0,"institution")
datasource <- ncatt_get(ncin,0,"source")
references <- ncatt_get(ncin,0,"references")
history <- ncatt_get(ncin,0,"history")
Conventions <- ncatt_get(ncin,0,"Conventions")

nc_close(ncin)
ls()


# load some packages
library(chron)
library(lattice)
library(RColorBrewer)

# convert time -- split the time units string into fields
tustr <- strsplit(tunits$value, " ")
tdstr <- strsplit(unlist(tustr)[3], "-")
tmonth <- as.integer(unlist(tdstr)[2])
tday <- as.integer(unlist(tdstr)[3])
tyear <- as.integer(unlist(tdstr)[1])
chron(time,origin=c(tmonth, tday, tyear))


# replace netCDF fill values with NA's
npp_array[npp_array==fillvalue$value] <- NA
length(na.omit(as.vector(npp_array[,,1])))

# get a single slice or layer (January)
m <- 115
npp_slice <- npp_array[,,m]
dim(npp_slice)
# quick map
image(lon,lat,npp_slice, col=rev(brewer.pal(10,"RdBu")))
image(lon,lat,npp_array[,,118], col=rev(brewer.pal(10,"RdBu")))

# levelplot of the slice
grid <- expand.grid(lon=lon, lat=lat)
cutpts <- c(-200, 0, 200, 400,600,800,1000,1200,1400)

NPPpot_1901 <- levelplot(npp_array[,,1] ~ lon * lat, data=grid, at=cutpts, cuts=9, pretty=T, 
                         col.regions=(rev(brewer.pal(10,"RdBu"))))
NPPpot_2018 <- levelplot(npp_array[,,118] ~ lon * lat, data=grid, at=cutpts, cuts=9, pretty=T, 
          col.regions=(rev(brewer.pal(10,"RdBu"))))

library(ggpubr)
NPPpot_1901_2018 <- ggarrange(NPPpot_1901, NPPpot_2018)
NPPpot_1901_2018
# create dataframe -- reshape data
# matrix (nlon*nlat rows by 2 cols) of lons and lats
lonlat <- as.matrix(expand.grid(lon,lat))
dim(lonlat)

# vector of `npp` values
npp_vec <- as.vector(npp_slice)
length(npp_vec)

# create dataframe and add names
npp_df01 <- data.frame(cbind(lonlat,npp_vec))
names(npp_df01) <- c("lon","lat",paste(dname,as.character(m), sep="_"))
head(na.omit(npp_df01), 10)


# reshape the array into vector
npp_vec_long <- as.vector(npp_array)
length(npp_vec_long)

# reshape the vector into a matrix
npp_mat <- matrix(npp_vec_long, nrow=nlon*nlat, ncol=nt)
dim(npp_mat)
head(na.omit(npp_mat))

# create a dataframe
lonlat <- as.matrix(expand.grid(lon,lat))
npp_df02 <- data.frame(cbind(lonlat,npp_mat))
names(npp_df02) <- c("lon","lat", 1901:2018)

# options(width=96)
View(head(na.omit(npp_df02, 20)))

library(tidyr)
NPPpot_all_years <- gather(npp_df02,
                           3:ncol(npp_df02),
                           key = "Year",
                           value = "NPPpot_gC/m2")
View(NPPpot_all_years)
saveRDS(NPPpot_all_years, "NPPpot_1901_2018.rds")
rm(list = ls())

#NPPpot_1901_2018 <- readRDS("NPPpot_1901_2018.rds")
