# Supplementary material for: Product level dataset on embodied human appropriation of net primary production
Source: Data Brief. 2023 Oct 29;51:109725. doi: 10.1016/j.dib.2023.109725 (PMC10641586; doi:10.1016/j.dib.2023.109725)
Supplement: Supplementary file 1 [file mmc1.zip › Code/NPPpot/4. NPPpot by countries grazing BACI 1910-1990.R]

library(sp)
library(rgdal)
library(raster)
library(rgeos)
library(readxl)
library(dplyr)
library(magrittr)
library(tidyr)


rm(list = ls())


setwd("O:/H73700/Th_HANPP-Couch/DATA/BACI/LTS1910-2005/geotiffs")


files_land_cover <- list.files()

files_land_cover <- as.data.frame(files_land_cover)%>%
  separate(col = 1, into = c("LU_type", "unit", "Year"),sep = "_")
files_land_cover %<>%
  mutate(Year = as.numeric(substr(Year, 1,4)))


#Years_Land_Cover <- Years_Land_Cover$Years_Land_Cover
Years_Land_Cover <- unique(files_land_cover$Year)


Land_Cover_YEAR_grazingland <- raster(paste("grazingland_km2_", Years_Land_Cover[1] , ".tif", sep = ""))
#plot(Land_Cover_YEAR_grazingland)
llprj <-  "+proj=longlat +ellps=WGS84 +datum=WGS84 +no_defs +towgs84=0,0,0"
crs(Land_Cover_YEAR_grazingland) <- llprj


#setwd("C:/Users/nroux.BOKU-IT/Documents/PhD/NPPpot_bondeau")


HYDEcntry <- raster("N:/H73700/data/!projekt/2008_COUPLED/Nicolas/HYDEcntry.tif")
HYDEcntry <- projectRaster(from = HYDEcntry, to = Land_Cover_YEAR_grazingland)

NPPpot_1901_2018 <- readRDS("N:/H73700/data/!projekt/2008_COUPLED/Nicolas/HANPP rechnung/NPPpot_bondeau/NPPpot_1901_2018.rds")

Countries_FAO <- read.csv("N:/H73700/data/!projekt/2008_COUPLED/Nicolas/Countries FAO.csv")
Countries_FAO%<>%
  filter(Country.Code<1000)


### Definie function NPPpot grazingland by countries ----

function_NPPpot_grazingland_by_countries <- function(YEAR){
  
  #### Land_Cover land cover map ----
  Land_Cover_YEAR_grazingland <- raster(paste("grazingland_km2_", YEAR, ".tif", sep = "")) #in km2 per grid cell
  #plot(Land_Cover_YEAR_grazingland)
  crs(Land_Cover_YEAR_grazingland) <- llprj
  
  #### NPPpot map----
  NPPpot_raster_YEAR <- 
    rasterFromXYZ(NPPpot_1901_2018%>%
                    filter(Year==YEAR)%>%
                    dplyr::select(lon, lat, `NPPpot_gC/m2`)) # equivalent to tC/km2
  
  crs(NPPpot_raster_YEAR) <- "+proj=longlat +datum=WGS84 +no_defs +ellps=WGS84 +towgs84=0,0,0"
  
  
  
  
  NPPpot_raster_YEAR <- projectRaster(from = NPPpot_raster_YEAR, to = Land_Cover_YEAR_grazingland)
  NPPpot_raster_YEAR_grazingland <- NPPpot_raster_YEAR*Land_Cover_YEAR_grazingland # in tC per grid cell
  
  
  
  #### Countries----
  NPPpot_grazingland_by_countries_YEAR <- raster::zonal(NPPpot_raster_YEAR_grazingland, HYDEcntry, fun = 'sum', na.rm = TRUE)
  NPPpot_grazingland_by_countries_YEAR <- data.frame(NPPpot_grazingland_by_countries_YEAR)
  
  
  #Country names
  
  NPPpot_grazingland_by_countries_YEAR%<>%
    left_join(Countries_FAO%>%
                dplyr::select(M49.Code, Country, Country.Code),
              by = c("zone" = "M49.Code"))
  
  NPPpot_grazingland_by_countries_YEAR%<>%
    rename(Country_code_Land_Cover = zone,
           NPPpot_tC = sum,
           Country_code_FAO = Country.Code)
  
  NPPpot_grazingland_by_countries_YEAR$Year <- YEAR
  
  return(NPPpot_grazingland_by_countries_YEAR)
}


#### Loop all years ----


#library(foreach)
#library(doParallel)

#setup parallel backend to use many processors
#cores=detectCores()
#cl <- makeCluster(cores[1]-1) #not to overload your computer
#registerDoParallel(cl)

#NPPpot_grazingland_by_countries <- foreach(YEAR=Years_Land_Cover, .combine=rbind, 
#                                        .packages=c('raster', 'dplyr', 'magrittr')) %dopar% {
#                                          NPPpot_grazingland_by_countries_YEAR = function_NPPpot_grazingland_by_countries(YEAR) #calling a function
#                                         #do other things if you want
#                                          
#                                         NPPpot_grazingland_by_countries_YEAR #Equivalent to finalMatrix = cbind(finalMatrix, tempMatrix)
#                                      }
#stop cluster
#stopCluster(cl)

#write.csv(NPPpot_grazingland_by_countries, "NPPpot_grazingland_by_countries.csv")
#save.image("NPPpot_grazingland_by_countries.RData")


### for loop

NPPpot_grazingland_by_countries <- function_NPPpot_grazingland_by_countries(Years_Land_Cover[1])
NPPpot_grazingland_by_countries<- NPPpot_grazingland_by_countries[0,]

for(YEAR in Years_Land_Cover[Years_Land_Cover<2000]){
  print(YEAR)
  NPPpot_grazingland_by_countries %<>%
    rbind(function_NPPpot_grazingland_by_countries(YEAR))
}

setwd("N:/H73700/data/!projekt/2008_COUPLED/Nicolas/HANPP rechnung/NPPpot_bondeau")
saveRDS(NPPpot_grazingland_by_countries, "NPPpot_grazingland_by_countries_BACILU_1910_1990.rds")
#save.image("NPPpot_grazingland_by_countries_BACILU.RData")
