# Supplementary material for: Product level dataset on embodied human appropriation of net primary production
Source: Data Brief. 2023 Oct 29;51:109725. doi: 10.1016/j.dib.2023.109725 (PMC10641586; doi:10.1016/j.dib.2023.109725)
Supplement: Supplementary file 1 [file mmc1.zip › Code/NPPpot/6.Smooth.R]

library(ggplot2)
library(data.table)

###################### Cropland

rm(list = ls())

NPPpot_cropland_by_countries_BACILU_2000_2013 <- readRDS("NPPpot_cropland_by_countries_BACILU_2000_2013.rds")
NPPpot_cropland_by_countries_BACILU_1910_1990 <- readRDS("NPPpot_cropland_by_countries_BACILU_1910_1990.rds")

colnames(NPPpot_cropland_by_countries_BACILU_1910_1990)
colnames(NPPpot_cropland_by_countries_BACILU_2000_2013)

NPPpot_cropland_by_countries_BACILU <-
  rbind(NPPpot_cropland_by_countries_BACILU_2000_2013,
        NPPpot_cropland_by_countries_BACILU_1910_1990)

NPPpot_cropland_by_countries_BACILU_1986_2013 <- 
  NPPpot_cropland_by_countries_BACILU%>%
  filter(Year>=1970)


ggplot(NPPpot_cropland_by_countries_BACILU_1986_2013%>%
         filter(Country %in% c("United States of America", "Brazil", "Canada", "China", 
                               "India", "Russian Federation", "France", "Australia",
                               "Indonesia", "Argentina", "Nigeria", "Ethiopia")),
       aes(Year, NPPpot_tC))+
  geom_point()+
  geom_smooth(method = "loess")+
  facet_wrap(~Country)


ggplot(NPPpot_cropland_by_countries_BACILU_1986_2013%>%
         filter(Country %in% c("Kuwait")),
       aes(Year, NPPpot_tC))+
  geom_point()+
  geom_smooth(method = "loess")+
  facet_wrap(~Country)


Countries_FAO <- NPPpot_cropland_by_countries_BACILU%>%
  dplyr::select(Country, Country_code_FAO)%>%
  filter(!is.na(Country))%>%
  distinct()


All_years <- data.frame(Year = seq(1986, 2013, 1))


NPPpot_cropland_by_countries_BACILU_1986_2013_smooth <- 
  lapply(
    as.list(Countries_FAO$Country), 
    function(CNTRY){
      print(CNTRY)
      NPPpot_cropland_CNTRY <- 
        NPPpot_cropland_by_countries_BACILU_1986_2013%>%
        filter(Country == CNTRY)
      fit <- loess(NPPpot_tC ~ Year, NPPpot_cropland_CNTRY)
      NPPpot_cropland_by_countries_BACILU_1986_2013_smooth_CNTRY <-
        transform(All_years, 
                  NPPpot_tC_smooth = predict(fit, All_years))%>%
        mutate(Country= CNTRY)
      
    })

NPPpot_cropland_by_countries_BACILU_1986_2013_smooth%<>%
  rbindlist()

NPPpot_cropland_by_countries_BACILU_1986_2013_smooth%<>%
  mutate(NPPpot_tC_smooth=ifelse(NPPpot_tC_smooth<0, 0, NPPpot_tC_smooth))

NPPpot_cropland_by_countries_BACILU_1986_2013_smooth%<>%
  left_join(Countries_FAO)

saveRDS(NPPpot_cropland_by_countries_BACILU_1986_2013_smooth, "NPPpot_cropland_by_countries_BACILU_1986_2013_smooth.rds")


################ Grazing

rm(list = ls())

NPPpot_grazingland_by_countries_BACILU_2000_2013 <- readRDS("NPPpot_grazingland_by_countries_BACILU_2000_2013.rds")
NPPpot_grazingland_by_countries_BACILU_1910_1990 <- readRDS("NPPpot_grazingland_by_countries_BACILU_1910_1990.rds")

colnames(NPPpot_grazingland_by_countries_BACILU_1910_1990)
colnames(NPPpot_grazingland_by_countries_BACILU_2000_2013)

NPPpot_grazingland_by_countries_BACILU <-
  rbind(NPPpot_grazingland_by_countries_BACILU_2000_2013,
        NPPpot_grazingland_by_countries_BACILU_1910_1990)

NPPpot_grazingland_by_countries_BACILU_1986_2013 <- 
  NPPpot_grazingland_by_countries_BACILU%>%
  filter(Year>=1970)


ggplot(NPPpot_grazingland_by_countries_BACILU_1986_2013%>%
         filter(Country %in% c("United States of America", "Brazil", "Canada", "China", 
                               "India", "Russian Federation", "France", "Australia",
                               "Indonesia", "Argentina", "Nigeria", "Ethiopia")),
       aes(Year, NPPpot_tC))+
  geom_point()+
  geom_smooth(method = "loess")+
  facet_wrap(~Country)


ggplot(NPPpot_grazingland_by_countries_BACILU_1986_2013%>%
         filter(Country %in% c("Kuwait")),
       aes(Year, NPPpot_tC))+
  geom_point()+
  geom_smooth(method = "loess")+
  facet_wrap(~Country)


Countries_FAO <- NPPpot_grazingland_by_countries_BACILU%>%
  dplyr::select(Country, Country_code_FAO)%>%
  filter(!is.na(Country))%>%
  distinct()


All_years <- data.frame(Year = seq(1986, 2013, 1))


NPPpot_grazingland_by_countries_BACILU_1986_2013_smooth <- 
  lapply(
    as.list(Countries_FAO$Country), 
    function(CNTRY){
      print(CNTRY)
      NPPpot_grazingland_CNTRY <- 
        NPPpot_grazingland_by_countries_BACILU_1986_2013%>%
        filter(Country == CNTRY)
      fit <- loess(NPPpot_tC ~ Year, NPPpot_grazingland_CNTRY)
      NPPpot_grazingland_by_countries_BACILU_1986_2013_smooth_CNTRY <-
        transform(All_years, 
                  NPPpot_tC_smooth = predict(fit, All_years))%>%
        mutate(Country= CNTRY)
      
    })

NPPpot_grazingland_by_countries_BACILU_1986_2013_smooth%<>%
  rbindlist()

NPPpot_grazingland_by_countries_BACILU_1986_2013_smooth%<>%
  mutate(NPPpot_tC_smooth=ifelse(NPPpot_tC_smooth<0, 0, NPPpot_tC_smooth))


NPPpot_grazingland_by_countries_BACILU_1986_2013_smooth%<>%
  left_join(Countries_FAO)

saveRDS(NPPpot_grazingland_by_countries_BACILU_1986_2013_smooth, "NPPpot_grazingland_by_countries_BACILU_1986_2013_smooth.rds")


####################### Forest

rm(list = ls())

NPPpot_forest_by_countries_BACILU_2000_2013 <- readRDS("NPPpot_forest_by_countries_BACILU_2000_2013.rds")
NPPpot_forest_by_countries_BACILU_1910_1990 <- readRDS("NPPpot_forest_by_countries_BACILU_1910_1990.rds")


NPPpot_forest_by_countries_BACILU <-
  rbind(NPPpot_forest_by_countries_BACILU_2000_2013,
        NPPpot_forest_by_countries_BACILU_1910_1990)

NPPpot_forest_by_countries_BACILU_1986_2013 <- 
  NPPpot_forest_by_countries_BACILU%>%
  filter(Year>=1970)


ggplot(NPPpot_forest_by_countries_BACILU_1986_2013%>%
         filter(Country %in% c("United States of America", "Brazil", "Canada", "China", 
                               "India", "Russian Federation", "Democratic Republic of the Congo", "Australia",
                               "Indonesia", "Argentina", "Colombia", "Argentina", "Mexico")),
       aes(Year, NPPpot_tC))+
  geom_point()+
  geom_smooth(method = "loess")+
  facet_wrap(~Country)


ggplot(NPPpot_forest_by_countries_BACILU_1986_2013%>%
         filter(Country %in% c("Kuwait")),
       aes(Year, NPPpot_tC))+
  geom_point()+
  geom_smooth(method = "loess")+
  facet_wrap(~Country)


Countries_FAO <- NPPpot_forest_by_countries_BACILU%>%
  dplyr::select(Country, Country_code_FAO)%>%
  filter(!is.na(Country))%>%
  distinct()


All_years <- data.frame(Year = seq(1986, 2013, 1))


NPPpot_forest_by_countries_BACILU_1986_2013_smooth <- 
  lapply(
    as.list(Countries_FAO$Country), 
    function(CNTRY){
      print(CNTRY)
      NPPpot_forest_CNTRY <- 
        NPPpot_forest_by_countries_BACILU_1986_2013%>%
        filter(Country == CNTRY)
      fit <- loess(NPPpot_tC ~ Year, NPPpot_forest_CNTRY)
      NPPpot_forest_by_countries_BACILU_1986_2013_smooth_CNTRY <-
        transform(All_years, 
                  NPPpot_tC_smooth = predict(fit, All_years))%>%
        mutate(Country= CNTRY)
      
    })

NPPpot_forest_by_countries_BACILU_1986_2013_smooth%<>%
  rbindlist()

NPPpot_forest_by_countries_BACILU_1986_2013_smooth%<>%
  mutate(NPPpot_tC_smooth=ifelse(NPPpot_tC_smooth<0, 0, NPPpot_tC_smooth))


NPPpot_forest_by_countries_BACILU_1986_2013_smooth%<>%
  left_join(Countries_FAO)

saveRDS(NPPpot_forest_by_countries_BACILU_1986_2013_smooth, "NPPpot_forest_by_countries_BACILU_1986_2013_smooth.rds")


##### Rbind LU types

rm(list = ls())

NPPpot_cropland_by_countries_BACILU_1986_2013_smooth <- readRDS("NPPpot_cropland_by_countries_BACILU_1986_2013_smooth.rds")%>%
  mutate(LU_type = "Cropland")
NPPpot_grazingland_by_countries_BACILU_1986_2013_smooth <- readRDS("NPPpot_grazingland_by_countries_BACILU_1986_2013_smooth.rds")%>%
  mutate(LU_type = "Grassland")
NPPpot_forest_by_countries_BACILU_1986_2013_smooth <- readRDS("NPPpot_forest_by_countries_BACILU_1986_2013_smooth.rds")%>%
  mutate(LU_type = "Forest")

NPPpot_by_countries_BACILU_1986_2013_smooth <- rbind(NPPpot_cropland_by_countries_BACILU_1986_2013_smooth,
                                                     NPPpot_grazingland_by_countries_BACILU_1986_2013_smooth,
                                                     NPPpot_forest_by_countries_BACILU_1986_2013_smooth)

NPPpot_by_countries_BACILU_1986_2013_smooth%<>%
  rename(NPPpot_tC = NPPpot_tC_smooth)

saveRDS(NPPpot_by_countries_BACILU_1986_2013_smooth, "NPPpot_by_countries_BACILU_1986_2013_smooth.rds")


ggplot(NPPpot_by_countries_BACILU_1986_2013_smooth%>%
         filter(Country %in% c("Brazil")),
       aes(Year, NPPpot_tC))+
  geom_line(aes(color = LU_type))+
  facet_wrap(~Country)
