# Supplementary material for: Product level dataset on embodied human appropriation of net primary production
Source: Data Brief. 2023 Oct 29;51:109725. doi: 10.1016/j.dib.2023.109725 (PMC10641586; doi:10.1016/j.dib.2023.109725)
Supplement: Supplementary file 1 [file mmc1.zip › Code/product level HANPP/0_changed countries.R]

#### regions

regions <- read.csv("N:/H73700/data/!projekt/2008_COUPLED/Nicolas/drivers eHANPP/eHANPP/11regions.csv",
                    header = F, sep =";")[1:11]

colnames(regions)<- c("North America", 
                      "Central America and the Caribbean",
                      "South America",
                      "EU 15+",
                      "FSU and other Europe",
                      "Sub-Saharian Africa",
                      "Northern Africa and Western Asia",
                      "Eastern Asia",
                      "Southern Asia",
                      "South-East Asia",
                      "Oceania")
library(tidyr)
regions_long <- gather(regions, 
                       key = "region",
                       value = "country")

regions_long <- regions_long[!is.na(regions_long$country) & 
                               regions_long$country!= "" & 
                               regions_long$country!= "#NV",]

countries_eHANPP_cl <- read.csv("N:/H73700/data/!abt-socec/Themenfelder/Landnutzung/Teleconnections-Data/eHANPP_calculations-data/04_results/final-csvs/country template.csv", stringsAsFactors = FALSE)[1:3]
#View(countries_eHANPP_cl)
colnames(countries_eHANPP_cl)<- c("used for", "country code", "country")
countries_eHANPP_cl[countries_eHANPP_cl$`country code`=="351","country"]<-c("China")
colnames(countries_eHANPP_cl)[colnames(countries_eHANPP_cl)=="country code"]<-"country.code"
countries_eHANPP_cl$Flows_to <- countries_eHANPP_cl$country
countries_eHANPP_cl$Flows_to.code <- countries_eHANPP_cl$country.code

countries_regions <- full_join(countries_eHANPP_cl, regions_long, by = "country")


USSR <- countries_regions[grepl("Russia",countries_regions$country)|
                            grepl("Ukrain",countries_regions$country)|
                            grepl("Belarus",countries_regions$country)|
                            grepl("Uzbek",countries_regions$country)|
                            grepl("Kazakh",countries_regions$country)|
                            grepl("Georgia",countries_regions$country)|
                            grepl("Azerbaijan",countries_regions$country)|
                            grepl("Lithua",countries_regions$country)|
                            grepl("Mold",countries_regions$country)|
                            grepl("Latv",countries_regions$country)|
                            grepl("Kirg",countries_regions$country)|
                            grepl("Tajik",countries_regions$country)|
                            grepl("Armen",countries_regions$country)|
                            grepl("Eston",countries_regions$country)|
                            grepl("Turkmenistan",countries_regions$country)|
                            grepl("Kyrgyz",countries_regions$country)|
                            grepl("USSR",countries_regions$country),]

USSR$region_country <- "FSU"
USSR$region_Flows_to <- "FSU"

changed_countries <- USSR

Belgium_Luxembourg <- countries_regions[grepl("Belg",countries_regions$country)|
                                          grepl("Luxem",countries_regions$country),]

Belgium_Luxembourg$region_country <- "Belgium.Luxembourg"
Belgium_Luxembourg$region_Flows_to <- "Belgium.Luxembourg"

changed_countries <- rbind(changed_countries, Belgium_Luxembourg)

Yugoslavia <- countries_regions[grepl("Yugos",countries_regions$country)|
                                  grepl("Serbi",countries_regions$country)|
                                  grepl("Bosn",countries_regions$country)|
                                  grepl("Macedon",countries_regions$country)|
                                  grepl("Sloven",countries_regions$country)|
                                  grepl("Croat",countries_regions$country)|
                                  grepl("Monten",countries_regions$country),]

Yugoslavia$region_country <- "Former.Yugoslavia"
Yugoslavia$region_Flows_to <- "Former.Yugoslavia"

changed_countries <- rbind(changed_countries, Yugoslavia)


Czechoslovakia <- countries_regions[grepl("Czech",countries_regions$country)|
                                      grepl("Slovakia",countries_regions$country),]

Czechoslovakia$region_country <- "Former.Czechoslovakia"
Czechoslovakia$region_Flows_to <- "Former.Czechoslovakia"

changed_countries <- rbind(changed_countries, Czechoslovakia)


### 1993 Eritreaa becomes independent from Ethiopia
Ethiopia.Eritrea <- countries_regions[grepl("Erit",countries_regions$country)|
                                        grepl("Ethiopia",countries_regions$country),]

Ethiopia.Eritrea$region_country <- "Ethiopia.Eritrea"
Ethiopia.Eritrea$region_Flows_to <- "Ethiopia.Eritrea"

changed_countries <- rbind(changed_countries, Ethiopia.Eritrea)

changed_countries$`used for`<- NULL


rm(USSR, Belgium_Luxembourg, Yugoslavia, Czechoslovakia, Ethiopia.Eritrea)

changed_countries%<>%
  rename(Country_code = country.code,
         Country = country)%>%
  mutate(Country_code = as.character(Country_code))
