# Supplementary material for: Product level dataset on embodied human appropriation of net primary production
Source: Data Brief. 2023 Oct 29;51:109725. doi: 10.1016/j.dib.2023.109725 (PMC10641586; doi:10.1016/j.dib.2023.109725)
Supplement: Supplementary file 1 [file mmc1.zip › Code/product level HANPP/0_download_FAO_for_HANPP.R]

##################################
# Downloads FAO 
##################################

setwd("N:/H73700/data/!projekt/2008_COUPLED/Nicolas/download FAO")

source("0_prep_FAO.R")


crop_raw <- download_FAO(zip_file_name = "crop_raw", 
                         zip_file = "Production_Crops_E_All_Data_(Normalized).zip")
saveRDS(crop_raw, "crop_raw.rds")

##################################

live_raw <- download_FAO(zip_file_name = "live_raw", 
                         zip_file = "Production_Livestock_E_All_Data_(Normalized).zip")
saveRDS(live_raw, "live_raw.rds")


live_prim <- download_FAO(zip_file_name = "live_prim", 
                          zip_file = "Production_LivestockPrimary_E_All_Data_(Normalized).zip")
saveRDS(live_prim, "live_prim.rds")


cbs_crop <- download_FAO(zip_file_name = "cbs_crop", 
                         zip_file = "CommodityBalances_Crops_E_All_Data_(Normalized).zip")
saveRDS(cbs_crop, "cbs_crop.rds")

cbs_live <- download_FAO(zip_file_name = "cbs_live", 
                         zip_file = "CommodityBalances_LivestockFish_E_All_Data_(Normalized).zip")
saveRDS(cbs_live, "cbs_live.rds")


###################################

for_raw <- download_FAO(zip_file_name = "for_raw", 
                       zip_file = "Forestry_E_All_Data_(Normalized).zip")
saveRDS(for_raw, "for_raw.rds")


###################################

land_use <- download_FAO(zip_file_name = "land_use", 
                         zip_file = "Inputs_LandUse_E_All_Data_(Normalized).zip")
saveRDS(land_use, "land_use.rds")


###################################

SUA_crops_LS <- download_FAO(zip_file_name = "SUA_crops_LS", 
                         zip_file = "SUA_Crops_Livestock_E_All_Data_(Normalized).zip")
saveRDS(SUA_crops_LS, "SUA_crops_LS.rds")
