# Supplementary material for: Product level dataset on embodied human appropriation of net primary production
Source: Data Brief. 2023 Oct 29;51:109725. doi: 10.1016/j.dib.2023.109725 (PMC10641586; doi:10.1016/j.dib.2023.109725)
Supplement: Supplementary file 1 [file mmc1.zip › Code/product level HANPP/000000. Source all code for HANPP.R]

# First check if all consistent!!

#### If want new FAO Data, delete the existing Zip files in FAO download folder.

######################################################
# Download FAO
######################################################
setwd("N:/H73700/data/!projekt/2008_COUPLED/Nicolas/HANPP rechnung/product level HANPP/with automatic dwnload FAO") #Ideally I should put all in same directory but need to arrange all files
source("code/0_download_FAO_for_HANPP.R")


######################################################
# HANPP harv
######################################################
setwd("N:/H73700/data/!projekt/2008_COUPLED/Nicolas/HANPP rechnung/product level HANPP/with automatic dwnload FAO") #Ideally I should put all in same directory but need to arrange all files
source("code/1. HANPP harv cropland.R")
source("code/2.2 HANPP harv grassland monogas no residues.R")
source("code/2.3 HANPP harv cropland adjusted residues feed.R")
source("code/3. HANPP harv forest.R")
source("code/4. Fallow.R")


######################################################
# MPP pot mL (Bondeau) allocation to LU with BACI
######################################################
setwd("N:/H73700/data/!projekt/2008_COUPLED/Nicolas/HANPP rechnung/NPPpot_bondeau") #Ideally I should put all in same directory but need to arrange all files
rm(list = ls())
source("Code/1. arrange nc file.R")
source("Code/2. NPPpot by countries cropland BACI 2000-2013.R")
source("Code/2.1 NPPpot by countries cropland BACI 1910-1990.R")
source("Code/4. NPPpot by countries grazing BACI 1910-1990.R")
source("Code/4. NPPpot by countries grazing BACI 2000-2013.R")
source("Code/5. NPPpot by countries forest BACI 1910-1990.R")
source("Code/5. NPPpot by countries forest BACI 2000-2013.R")
source("Code/6.Smooth.R")


######################################################
# MPP pot after allocation to products
######################################################
setwd("N:/H73700/data/!projekt/2008_COUPLED/Nicolas/HANPP rechnung/product level HANPP/with automatic dwnload FAO") #Ideally I should put all in same directory but need to arrange all files

source("code/5.0 arrange NPPpot countries that changed.R")
source("code/5.1 NPPpot by products.R")
source("code/5.2 NPPpot cropland adjust cultivars with thomas' factors.R")
source("code/6.1 HANPPluc_fallow.R")


######################################################
# HANPP
######################################################

source("code/7. HANPP cropland.R")
source("code/7.1 Check HANPP cropland with time series.R")
source("code/8. HANPP grassland.R")
source("code/9. HANPP forest.R")


######################################################
# Gridded Livestock, Gridded HANPP harv
# adjust NPPpot of animals (Allocation by HANPP harv)
######################################################

source("Gridded livestock/code/1. HANPP harv per head.R")
source("Gridded livestock/code/2. gridded cattle.R")
source("Gridded livestock/code/3. gridded Goats.R")
source("Gridded livestock/code/4. gridded Horses.R")
source("Gridded livestock/code/5. gridded Sheep.R")
source("Gridded livestock/code/6. NPPpot by animals GIS.R")
source("Gridded livestock/code/7. NPPpot GIS vs. old.R")


######################################################
# Merge land use types
######################################################

source("code/10. merge all land use types for figures.R")

######################################################
# NPP and area per product
######################################################

source("code/11. HANPP per product.R")
source("code/12.0 allocate grassland to products cattle all for prod.R")
source("code/13.0 HANPP residues for feed.R")


######################################################
# App
######################################################

setwd("N:/H73700/data/!projekt/2008_COUPLED/Nicolas/HANPP rechnung/product level HANPP/with automatic dwnload FAO/code/shiny app HANPP all LU types")
source("app.R")


######################################################
# International trade, correct for reexports
######################################################

setwd("N:/H73700/data/!projekt/2008_COUPLED/Nicolas/trade matrices/cropland")

source("code/1. import data.R")
source("code/2. bilateral trade.R")
source("code/3. primary equivalents with thomas file.R")
source("code/3.2 correct reexports suger beet and nes.R")
source("code/4. correct reexports thomas script no singular.R")


setwd("N:/H73700/data/!projekt/2008_COUPLED/Nicolas/trade matrices/animal products")

source("code/1. import data.R")
source("code/2. bilateral trade.R")
source("code/3.1 animal products primary equivalents with thomas file.R")
source("code/4. correct reexports without checks.R")


setwd("N:/H73700/data/!projekt/2008_COUPLED/Nicolas/trade matrices/forestry")

source("code/1. import data.R")
source("code/2. bilateral trade.R")
source("code/3.1 forest primary products all.R")
source("code/4. correct reexports without checks.R")


######################################################
# Animal products trade in embodied feed
# ! Should be after calculation of 
# HANPPharv grassland and shares animal products (HANPP 12.0)
######################################################

setwd("N:/H73700/data/!projekt/2008_COUPLED/Nicolas/trade matrices/embodied feed")

source("Code/1. embodied feed per product function.R")
source("Code/2. feed embodied in trade.R")

# Don't correct for reexports because need new method


################################################################################
#can start nexus footprint from here
#adjust losses and seeds
# just eHANPP grassland and residues for feed have to be calculated before nexus footprint 7.
################################################################################


######################################################
# Footprint animal products
# Origin feed and separate feed from others

# Do on Nona: transfer 
#         embodied_feed_bilateral_trade_by_animal_products_and_crops.rds and
#         bilateral_trade_primary_equivalent_corrected_reexports.rds
######################################################

setwd("N:/H73700/data/!projekt/2008_COUPLED/Nicolas/separating feed from food/Code final with thomas method")

source("1. separating feed food parallel Yearly.R")
source("1.2 Not for feed thin.R")


######################################################
# eHANPP
######################################################

setwd("N:/H73700/data/!projekt/2008_COUPLED/Nicolas/HANPP rechnung/new eHANPP with product level factors")
source("grassland/code/1.eHANPP grassland.R")
source("grassland/code/2. grassland camels etc.R")
source("residues_feed/code/1.eHANPP residues_feed.R")
source("residues_feed/code/2. residues_feed camels etc.R")
source("forest/code/13. eHANPP forest.R")


source("cropland/code/Nona code with nexus footprint data/0. Crops and Animal products codes.R")
# on Nona, transfer:
#       N:/H73700/data/!projekt/2008_COUPLED/Nicolas/HANPP rechnung/product level HANPP/with automatic dwnload FAO/HANPP_per_product_cropland.rds
#       animal_prodcts_code
#       crop_codes

source("cropland/code/Nona code with nexus footprint data/1.000 NONA eHANPP cropland feed and not feed parallel data nexus footprint.R")


# on Nona, transfer:
#      embodied rds/embodied_HANPP_grassland.rds

#source("eHANPP all/merge eHANPP cl and gl.R")

# or directly 
source("eHANPP all/by regions.R")
source("eHANPP all/by regions resid.R")

# Code trilateral all countries
source("for sankeys gg all countries.R")
