# Supplementary material for: Product level dataset on embodied human appropriation of net primary production
Source: Data Brief. 2023 Oct 29;51:109725. doi: 10.1016/j.dib.2023.109725 (PMC10641586; doi:10.1016/j.dib.2023.109725)
Supplement: Supplementary file 1 [file mmc1.zip › Code/product level HANPP/1. HANPP harv cropland.R]

library(dplyr)
library(magrittr)
library(tidyr)
library(ggplot2)
library(readxl)

rm(list = ls())

setwd("N:/H73700/data/!projekt/2008_COUPLED/Nicolas/HANPP rechnung/product level HANPP/with automatic dwnload FAO")

#source("code/0_prep_fao.R")
source("code/0_changed countries.R")

crop_raw <- readRDS("N:/H73700/data/!projekt/2008_COUPLED/Nicolas/download FAO/crop_raw.rds")

#YEAR <- 2000
crop_production <- crop_raw %>%
  filter(Element == "Production")%>%
  dplyr::select(Year, `Item Code`, Item, `Area Code`, Area, Value)%>%
  rename(Item_code = `Item Code`,
         Country_code = `Area Code`,
         Country = Area,
         tons_product = Value)%>%
  mutate(Item_code = as.character(Item_code),
         Country_code = as.character(Country_code))%>%
  arrange(Year)


crop_properties <- readxl::read_xlsx("N:/H73700/data/!projekt/2008_COUPLED/Nicolas/HANPP rechnung/HANPP_2000_2011/calculation/globalHANPP2000.xlsx",
                                     sheet = "HANPPharvCL",
                                     skip = 6)[1:164,2:5]%>%
  rename(Item_code = item_code)%>%
  rename(Item = item)%>%
  rename(dm_content = `DM content`)%>%
  rename(Crop_type = Biome)

#str(crop_production)
#str(crop_properties)

crop_production <-  left_join(crop_production, crop_properties[c("Item_code", "dm_content", "Crop_type")],
                              by = "Item_code")

#str(crop_production)
crop_production$dm_content <- as.numeric(crop_production$dm_content)

crop_production%<>%
  mutate(tons_product_dm = tons_product*dm_content)

saveRDS(crop_production, paste("ALL", "_crop_production.rds", sep=""))


Country_properties <- readxl::read_xlsx("N:/H73700/data/!projekt/2008_COUPLED/Nicolas/HANPP rechnung/Country_properties.xlsx",
                                        sheet = 1)%>%
  rename(Country = FAO_name,
         Country_code_sec = Iffordercode)

Country_codes <- read_xlsx("N:/H73700/data/!projekt/2008_COUPLED/Nicolas/HANPP rechnung/HANPP_2000_2011/!Global HANPP Factors_LV_210416.xlsx",
                           sheet = "Forest_recoveryrates",
                           skip = 18)[1:4]%>%
  rename(Country_code_sec = CountryCode,
         Country_code = `FAO Code`,
         Country = Title_E)%>%
  mutate(Country_code_sec = as.character(Country_code_sec),
         Country_code = as.character(Country_code))

Country_properties%<>% left_join(dplyr::select(Country_codes, -Country), by = "Country_code_sec")

crop_production %<>% left_join(., dplyr::select(Country_properties, -Country),
                               by = "Country_code")

crop_production[grepl("China", crop_production$Country)&
                  !is.na(crop_production$Country),
                c("HANPP_region","Factor_regionCode","Industrialization","Biome", "RegionCode")] <-
  unique(crop_production%>%
           filter(Country=="China")%>%
           dplyr::select(HANPP_region, Factor_regionCode, Industrialization, Biome, RegionCode))

# Arrange countries that changed

crop_production%<>% left_join(dplyr::select(changed_countries, Country_code, region_country),
                                     by = "Country_code")

for (REG in unique(crop_production$region_country[!is.na(crop_production$region_country)])) {
  print(as.character(crop_production%>%
                       filter(region_country==REG&Year==1961)%>%
                       group_by(Country)%>%
                       summarise(tons_product_dm = sum(tons_product_dm, na.rm=T))%>%
                       arrange(desc(tons_product_dm))%>%
                       dplyr::select(Country)%>%
                       slice(1)))}

crop_production[crop_production$Country=="USSR"&
                  !is.na(crop_production$Country),
                c("HANPP_region","Factor_regionCode","Industrialization","Biome", "RegionCode")] <-
  unique(crop_production%>%
           filter(Country==as.character(crop_production%>%
                                          filter(region_country=="FSU"&Year==2017)%>%
                                          group_by(Country)%>%
                                          summarise(tons_product_dm = sum(tons_product_dm, na.rm=T))%>%
                                          arrange(desc(tons_product_dm))%>%
                                          dplyr::select(Country)%>%
                                          slice(1)))%>%
           dplyr::select(HANPP_region, Factor_regionCode, Industrialization, Biome, RegionCode))

for (REG in unique(crop_production$region_country[!is.na(crop_production$region_country)&
                                                  crop_production$region_country!="FSU"])) {
  crop_production[crop_production$region_country==REG&
                    !is.na(crop_production$region_country),
                  c("HANPP_region","Factor_regionCode","Industrialization","Biome", "RegionCode")] <-
    unique(crop_production%>%
             filter(Country==as.character(crop_production%>%
                                              filter(region_country==REG&Year==2017&
                                                       !is.na(Industrialization))%>%
                                              group_by(Country)%>%
                                              summarise(tons_product_dm = sum(tons_product_dm, na.rm=T))%>%
                                              arrange(desc(tons_product_dm))%>%
                                              dplyr::select(Country)%>%
                                              slice(1)))%>%
             dplyr::select(HANPP_region, Factor_regionCode, Industrialization, Biome, RegionCode))}

# Remove regions
crop_production%<>%
  mutate(Country_code = as.numeric(Country_code))

crop_production_regions_FAO <- crop_production%>%
  filter(Country_code>351)

crop_production%<>%
  filter(Country_code<=351)%>%
  rename(countries_that_changed = region_country)

unique(crop_production_regions_FAO$Country)
unique(crop_production$Country)


# Used by products

multiplier_used_by_products <- read_xlsx("N:/H73700/data/!projekt/2008_COUPLED/Nicolas/HANPP rechnung/used by products multiplier.xlsx",
                                         skip = 1)

multiplier_used_by_products %<>% gather(4:ncol(multiplier_used_by_products),
                                        key = "Factor_regionCode",
                                        value = "multiplier_used_by_products")%>%
  rename(Item_code = `Item Code`)

multiplier_used_by_products$Item_code <- as.character(multiplier_used_by_products$Item_code)

crop_production %<>% left_join(multiplier_used_by_products,
                               by = c("Factor_regionCode","Item_code"))

crop_production %<>%
  mutate(used_by_products = tons_product_dm * multiplier_used_by_products)


by_product_multipliers <- read_xlsx("N:/H73700/data/!projekt/2008_COUPLED/Nicolas/HANPP rechnung/HANPP_2000_2011/calculation/globalHANPP2000.xlsx",
                                    sheet = "ItemCodes",
                                    skip = 2)

multiplier_unused_by_products <- by_product_multipliers[c(3,2,5,16:24)]
colnames(multiplier_unused_by_products) <- c(colnames(multiplier_used_by_products)[1:3],
                                             unique(multiplier_used_by_products$Factor_regionCode))


multiplier_unused_by_products %<>% gather(4:ncol(multiplier_unused_by_products),
                                          key = "Factor_regionCode",
                                          value = "multiplier_unused_by_products")

multiplier_unused_by_products$Item_code <- as.character(multiplier_unused_by_products$Item_code)
crop_production %<>% left_join(multiplier_unused_by_products,
                               by = c("Factor_regionCode","Item_code"))

crop_production %<>%
  mutate(unused_by_products = tons_product_dm * multiplier_unused_by_products)


crop_production$Item<- NULL
crop_production$Item.y<- NULL
crop_production$Item.x.x<- NULL
crop_production$Item.y.y<- NULL
crop_production$`LU type.y` <- NULL

crop_production%<>%
  rename(Item = Item.x)%>%
  rename(LU_type = `LU type.x`)

unique(crop_production$LU_type)

ratio_product_by_product_A_HI <- crop_production%>%
  filter(LU_type == "A-HI")%>%
  group_by(Country_code, Year)%>%
  summarize(ratio_product_by_product_A_HI = 
              (sum(used_by_products, na.rm=T) +
                 sum(unused_by_products, na.rm=T))/
              sum(tons_product_dm, na.rm=T))

crop_production%<>%left_join(ratio_product_by_product_A_HI,
                             by = c("Country_code", "Year"))

crop_production$unused_by_products_A_0 <- 0
crop_production$unused_by_products_A_0[!is.na(crop_production$LU_type)&crop_production$LU_type=="A-0"] <- 
  crop_production$tons_product_dm[!is.na(crop_production$LU_type)&crop_production$LU_type=="A-0"] *
  crop_production$ratio_product_by_product_A_HI[!is.na(crop_production$LU_type)&crop_production$LU_type=="A-0"]

crop_production %<>%
  mutate(unused_by_products_total = rowSums(across(c(unused_by_products, unused_by_products_A_0)), na.rm = T))

#crop_production$used_by_products[is.na(crop_production$used_by_products)]<- 0
#crop_production$unused_by_products[is.na(crop_production$unused_by_products)]<- 0

crop_production %<>%
  mutate(total_above_ground = rowSums(across(c(tons_product_dm, used_by_products, unused_by_products_total)), na.rm=T) )

shoot_to_total_crops <- 0.53/(0.53+0.08)

crop_production %<>%
  mutate(HANPP_harv = total_above_ground / shoot_to_total_crops)

control_HANPP_harv_cropland <- crop_production%>%
  group_by(Country, Year)%>%
  summarise(HANPP_harv_cropland = sum(HANPP_harv, na.rm=T))

saveRDS(control_HANPP_harv_cropland, "control_HANPP_harv_cropland.rds")

pre_harvest_loss_factors <- read_xlsx("N:/H73700/data/!projekt/2008_COUPLED/Nicolas/HANPP rechnung/!Global HANPP Factors_LV.xlsx",
                                      sheet = "pre-harvest loss factor",
                                      skip = 3)[2,3:6]

pre_harvest_loss_factors%<>%gather(key="Industrialization",
                                   value="pre_harvest_loss_factor")

crop_production%<>%left_join(pre_harvest_loss_factors, by="Industrialization")
crop_production%<>%
  mutate(pre_harvest_losses = HANPP_harv * (pre_harvest_loss_factor-1))


crop_production$NPP_eco_P_0 <- 0
crop_production$NPP_eco_P_0[!is.na(crop_production$LU_type)&crop_production$LU_type=="P-0"] <- 
  crop_production$tons_product_dm[!is.na(crop_production$LU_type)&crop_production$LU_type=="P-0"] * 1.5

crop_production %<>%
  mutate(NPP_eco = rowSums(across(c(pre_harvest_losses, NPP_eco_P_0)), na.rm=T))

crop_production %<>%
  mutate(NPP_act = rowSums(across(c(HANPP_harv, NPP_eco)), na.rm=T))

control_NPP_act_cropland <- crop_production%>%
  group_by(Country, Year)%>%
  summarise(NPP_act_cropland = sum(NPP_act, na.rm=T))

summary_NPPact_cropland <- crop_production%>%
  dplyr::select(Year, Item, Item_code, Country, Country_code, HANPP_harv, used_by_products, unused_by_products_total, NPP_eco, NPP_act)
summary_NPPact_cropland$Unit <- "t dm/yr"
summary_NPPact_cropland %<>%
  filter(!(is.na(Item_code)&is.na(Item)))

write.csv(summary_NPPact_cropland, "Results/1. Cropland/summary_NPPact_cropland.csv")
saveRDS(summary_NPPact_cropland, "summary_NPPact_cropland.rds")

used_by_products <- crop_production%>%
  dplyr::select(Year, Item_code, Item, Country, Country_code, Crop_type, used_by_products)

saveRDS(used_by_products, "used_by_products.rds")
saveRDS(crop_production, "crop_production.rds")


#### residues used as feed

share_residues_as_feed <- read_xlsx("N:/H73700/data/!projekt/2008_COUPLED/Nicolas/HANPP rechnung/HANPP_2000_2011/calculation/globalHANPP2000.xlsx", 
                                    sheet = "cropresiduesUsedasFeed",
                                    skip = 2)[1:4]%>%
  rename( Country = FAO_name)%>%
  rename( Country_code = Iffordercode)%>%
  rename(cereals = 3)%>%
  rename(other_crops = 4)%>%
  gather(3:4,
         key = "cereals_others",
         value = "share_residues_as_feed")

used_by_products_as_feed <- used_by_products%>%
  mutate(cereals_others = "other_crops")%>%
  mutate(Country_code = as.character(Country_code))
used_by_products_as_feed$cereals_others[used_by_products_as_feed$Crop_type == "C"] <- "cereals"

used_by_products_as_feed %<>% left_join(dplyr::select(share_residues_as_feed, -Country_code),
                                        by = c("Country", "cereals_others"))
# Arrange countries that changed

used_by_products_as_feed%<>% left_join(dplyr::select(changed_countries, Country_code, region_country),
                                       by = "Country_code")


for (REG in unique(used_by_products_as_feed$region_country[!is.na(used_by_products_as_feed$region_country)])) {
  print(as.character(used_by_products_as_feed%>%
                       filter(region_country==REG&Year==1961)%>%
                       group_by(Country)%>%
                       summarise(used_by_products = sum(used_by_products, na.rm=T))%>%
                       arrange(desc(used_by_products))%>%
                       dplyr::select(Country)%>%
                       slice(1)))}

for (C_O in unique(used_by_products_as_feed$cereals_others)) {
  used_by_products_as_feed[used_by_products_as_feed$Country=="USSR"&
                             !is.na(used_by_products_as_feed$Country)&
                             used_by_products_as_feed$cereals_others==C_O,
                           c("share_residues_as_feed")] <-
    unique(used_by_products_as_feed%>%
             filter(Country==as.character(used_by_products_as_feed%>%
                                            filter(region_country=="FSU"&Year==2017)%>%
                                            group_by(Country)%>%
                                            summarise(used_by_products = sum(used_by_products, na.rm=T))%>%
                                            arrange(desc(used_by_products))%>%
                                            dplyr::select(Country)%>%
                                            slice(1))&
                      used_by_products_as_feed$cereals_others==C_O)%>%
             dplyr::select(share_residues_as_feed))
}


for (C_O in unique(used_by_products_as_feed$cereals_others)) {
  for (REG in unique(used_by_products_as_feed$region_country[!is.na(used_by_products_as_feed$region_country)&
                                                             used_by_products_as_feed$region_country!="FSU"])) {
    used_by_products_as_feed[used_by_products_as_feed$region_country==REG&
                               !is.na(used_by_products_as_feed$region_country)&
                               used_by_products_as_feed$cereals_others==C_O,
                             c("share_residues_as_feed")] <-
      unique(used_by_products_as_feed%>%
               filter(Country==as.character(used_by_products_as_feed%>%
                                              filter(region_country==REG&Year==2017)%>%
                                              group_by(Country)%>%
                                              summarise(used_by_products = sum(used_by_products, na.rm=T))%>%
                                              arrange(desc(used_by_products))%>%
                                              dplyr::select(Country)%>%
                                              slice(1))&
                        cereals_others==C_O)%>%
               dplyr::select(share_residues_as_feed))}
}


used_by_products_as_feed %<>%
  #mutate(used_by_products = used_by_products/1000000)%>%
  mutate(unit = "t dm/yr")%>%
  mutate(used_by_products_as_feed = used_by_products * share_residues_as_feed)

save.image("RData/NPPact_cropland_before_adjustment_residues_feed.RData")

#### Need to adjust for left residues as feed (see 2.2)
