# Supplementary material for: Product level dataset on embodied human appropriation of net primary production
Source: Data Brief. 2023 Oct 29;51:109725. doi: 10.1016/j.dib.2023.109725 (PMC10641586; doi:10.1016/j.dib.2023.109725)
Supplement: Supplementary file 1 [file mmc1.zip › Code/product level HANPP/10. merge all land use types for figures.R]

library(dplyr)
library(magrittr)
library(ggplot2)
library(tidyr)

rm(list = ls())

### Cropland
HANPP_cropland_by_products <- readRDS("HANPP_cropland_by_products.rds")

HANPP_cropland_by_products_for_bar_figure <- 
  HANPP_cropland_by_products%>%
  dplyr::select(Country_code_FAO, Country, Year, Item_code, Item,
         NPPpot,
         total_NPPeco_cropland,
         HANPP_harv,
         HANPP_harv_without_residues_for_feed,
         HANPP_luc)%>%
  gather(which(colnames(.)=="NPPpot"):ncol(.),
         key = "NPP_class",
         value = "NPP_t_dm_yr")%>%
  mutate(NPPpot_others = ifelse(NPP_class=="NPPpot", "NPPpot", "Others"),
         NPP_class = factor(NPP_class,
                            levels = c("NPPpot",
                                       "HANPP_harv",
                                       "HANPP_harv_without_residues_for_feed",
                                       "total_NPPeco_cropland",
                                       "HANPP_luc")))

HANPP_cropland_by_products_for_bar_figure%<>%
  rbind(as.data.frame(HANPP_cropland_by_products_for_bar_figure%>%
                        group_by(Country_code_FAO, Country, Year, NPP_class, NPPpot_others)%>%
                        summarise(NPP_t_dm_yr = sum(NPP_t_dm_yr, na.rm = T))%>%
                        mutate(Item_code = "0",
                               Item = ".Total all products")%>%
                        dplyr::select(colnames(HANPP_cropland_by_products_for_bar_figure))))

HANPP_cropland_by_products_for_bar_figure%<>%
  rbind(as.data.frame(HANPP_cropland_by_products_for_bar_figure%>%
                        group_by(Item_code, Item, Year, NPP_class, NPPpot_others)%>%
                        summarise(NPP_t_dm_yr = sum(NPP_t_dm_yr, na.rm = T))%>%
                        mutate(Country_code_FAO = "0",
                               Country = ".Total all countries")%>%
                        dplyr::select(colnames(HANPP_cropland_by_products_for_bar_figure))))


HANPP_cropland_by_products_for_bar_figure%<>%
  mutate(LU_type = "Cropland")%>%
  dplyr::select(-Item_code)

### Grassland

HANPP_grassland_by_animals <- readRDS("HANPP_grassland_by_animals.rds")

HANPP_grassland_by_animals_for_bar_figure <- 
  HANPP_grassland_by_animals%>%
  dplyr::select(Country_code, Country, Year, animal,
         NPP_pot,
         NPPeco,
         HANPP_harv,
         HANPP_luc)%>%
  gather(which(colnames(.)=="NPP_pot"):ncol(.),
         key = "NPP_class",
         value = "NPP_t_dm_yr")%>%
  mutate(NPPpot_others = ifelse(NPP_class=="NPP_pot", "NPPpot", "Others"),
         NPP_class = factor(NPP_class,
                            levels = c("NPP_pot",
                                       "HANPP_luc",
                                       "HANPP_harv",
                                       "NPPeco")))

HANPP_grassland_by_animals_for_bar_figure%<>%
  rename(Country_code_FAO = Country_code)

HANPP_grassland_by_animals_for_bar_figure%<>%
  rbind(as.data.frame(HANPP_grassland_by_animals_for_bar_figure%>%
                        group_by(Country_code_FAO, Country, Year, NPP_class, NPPpot_others)%>%
                        summarise(NPP_t_dm_yr = sum(NPP_t_dm_yr, na.rm = T))%>%
                        mutate(animal = ".Total all products")%>%
                        dplyr::select(colnames(HANPP_grassland_by_animals_for_bar_figure))))

HANPP_grassland_by_animals_for_bar_figure%<>%
  rbind(as.data.frame(HANPP_grassland_by_animals_for_bar_figure%>%
                        group_by(animal, Year, NPP_class, NPPpot_others)%>%
                        summarise(NPP_t_dm_yr = sum(NPP_t_dm_yr, na.rm = T))%>%
                        mutate(Country_code_FAO = "0",
                               Country = ".Total all countries")%>%
                        dplyr::select(colnames(HANPP_grassland_by_animals_for_bar_figure))))

HANPP_grassland_by_animals_for_bar_figure%<>%
  mutate(LU_type = "Grassland")%>%
  rename(Item = animal)


### Forest

HANPP_forest_by_products <- readRDS("HANPP_forest_by_products.rds")

HANPP_forest_by_products_for_bar_figure <- 
  HANPP_forest_by_products%>%
  dplyr::select(Country_code, Country, Year, product,
         NPPpot,
         NPPeco,
         HANPP_harv,
         HANPP_luc)%>%
  gather(which(colnames(.)=="NPPpot"):ncol(.),
         key = "NPP_class",
         value = "NPP_t_dm_yr")%>%
  mutate(NPPpot_others = ifelse(NPP_class=="NPPpot", "NPPpot", "Others"),
         NPP_class = factor(NPP_class,
                            levels = c("NPPpot",
                                       "HANPP_luc",
                                       "HANPP_harv",
                                       "NPPeco")))

HANPP_forest_by_products_for_bar_figure%<>%
  rename(Country_code_FAO = Country_code)

HANPP_forest_by_products_for_bar_figure%<>%
  rbind(as.data.frame(HANPP_forest_by_products_for_bar_figure%>%
                        group_by(Country_code_FAO, Country, Year, NPP_class, NPPpot_others)%>%
                        summarise(NPP_t_dm_yr = sum(NPP_t_dm_yr, na.rm = T))%>%
                        mutate(product = ".Total all products")%>%
                        dplyr::select(colnames(HANPP_forest_by_products_for_bar_figure))))

HANPP_forest_by_products_for_bar_figure%<>%
  rbind(as.data.frame(HANPP_forest_by_products_for_bar_figure%>%
                        group_by(product, Year, NPP_class, NPPpot_others)%>%
                        summarise(NPP_t_dm_yr = sum(NPP_t_dm_yr, na.rm = T))%>%
                        mutate(Country_code_FAO = "0",
                               Country = ".Total all countries")%>%
                        dplyr::select(colnames(HANPP_forest_by_products_for_bar_figure))))

HANPP_forest_by_products_for_bar_figure%<>%
  mutate(LU_type = "Forest")%>%
  rename(Item = product)


### rbind LU types

HANPP_by_products_for_bar_figure <- 
  rbind(HANPP_cropland_by_products_for_bar_figure, 
        HANPP_grassland_by_animals_for_bar_figure,
        HANPP_forest_by_products_for_bar_figure)

#Countries don't have the same names in Cropland, grassland and forest so use country codes to reset country names
#str(Country_codes)
Country_codes <- 
  readRDS("Country_codes_FAO.rds")%>%
  mutate(Country_code = as.character(Country_code),
         Country = as.character(Country))

Country_codes%<>%
  rbind(as.data.frame(t(c("0", ".Total all countries")))%>%
          rename(Country_code = 1,
                 Country = 2))%>%
  rename(Country_code_FAO = Country_code)

HANPP_by_products_for_bar_figure%<>%
  left_join(Country_codes%>%
              rename(Country_code_FAO_2 = Country_code_FAO), 
            by = "Country")

HANPP_by_products_for_bar_figure%<>%
  mutate(Country_code_FAO = ifelse(is.na(Country_code_FAO), Country_code_FAO_2, Country_code_FAO))
  
HANPP_by_products_for_bar_figure$Country <- NULL
HANPP_by_products_for_bar_figure$Country_code_FAO_2 <- NULL

HANPP_by_products_for_bar_figure%<>%
  left_join(Country_codes, 
            by = "Country_code_FAO")

# arragne appellations
unique(HANPP_by_products_for_bar_figure$NPP_class)

HANPP_by_products_for_bar_figure%<>%
  mutate(NPP_class = as.character(NPP_class),
         NPP_class = ifelse(NPP_class == "NPP_pot", "NPPpot", NPP_class),
         NPP_class = ifelse(NPP_class == "total_NPPeco_cropland", "NPPeco", NPP_class),
         NPP_class = ifelse(NPP_class == "HANPP_luc", "HANPPluc", NPP_class),
         NPP_class = ifelse(NPP_class == "HANPP_harv", "HANPPharv", NPP_class))%>%
  mutate(NPP_class = factor(NPP_class,
                            levels = c("NPPpot",
                                       "HANPPluc",
                                       "HANPPharv",
                                       "HANPP_harv_without_residues_for_feed",
                                       "NPPeco")))

HANPP_by_products_for_bar_figure%<>%
  rbind(as.data.frame(HANPP_by_products_for_bar_figure%>%
                        filter(Item == ".Total all products")%>%
                        group_by(Country_code_FAO, Country, Year, Item, NPP_class, NPPpot_others)%>%
                        summarise(NPP_t_dm_yr = sum(NPP_t_dm_yr, na.rm = T))%>%
                        mutate(LU_type = ".Total all land use types")%>%
                        dplyr::select(colnames(HANPP_by_products_for_bar_figure))))

HANPP_by_products_for_bar_figure%<>%
  filter(!(NPP_class == "HANPP_harv_without_residues_for_feed" & LU_type == ".Total all land use types"))

saveRDS(HANPP_by_products_for_bar_figure, "HANPP_by_products_for_bar_figure.rds")
saveRDS(HANPP_by_products_for_bar_figure, "N:/H73700/data/!projekt/2008_COUPLED/Nicolas/HANPP rechnung/product level HANPP/with automatic dwnload FAO/code/shiny app HANPP all LU types/HANPP_by_products_for_bar_figure.rds")

rm(list = ls())
