# Supplementary material for: Product level dataset on embodied human appropriation of net primary production
Source: Data Brief. 2023 Oct 29;51:109725. doi: 10.1016/j.dib.2023.109725 (PMC10641586; doi:10.1016/j.dib.2023.109725)
Supplement: Supplementary file 1 [file mmc1.zip › Code/product level HANPP/11. HANPP per product.R]

library(dplyr)
library(magrittr)
library(tidyr)
library(ggplot2)
library(readxl)

rm(list = ls())
crop_production <- readRDS("crop_production.rds")
load("N:/H73700/data/!projekt/2008_COUPLED/Nicolas/HANPP rechnung/product level HANPP/with automatic dwnload FAO/RData/NPPpot_and_HANPP_cropland.RData")

colnames(HANPP_cropland_by_products)


HANPP_cropland_by_products_for_final_result <- 
  HANPP_cropland_by_products%>%
  dplyr::select(c("Country_code_FAO", "Country", "Item_code", "Item",
           "Year", "arable_or_permanent", "Unit",
           "physical_cropped_area_ha", "NPPpot", "HANPP_harv", "HANPP_harv_without_residues_for_feed",
           "used_extraction", "unused_by_products_total",
           "used_by_products_as_feed",
           "NPP_eco_no_fallow", "NPP_act_no_fallow", "NPPact_fallow_with_gHANPP_factor",
           "total_NPPact_cropland", "total_NPPeco_cropland", "HANPP_luc", "HANPP",
           "HANPP_without_residues_for_feed"))%>%
  gather(which(colnames(.)=="physical_cropped_area_ha"):ncol(.),
         key = "Element",
         value = "Value")%>%
  mutate(Unit = ifelse(Element == "physical_cropped_area_ha", "ha", Unit),
         Element = ifelse(Element == "physical_cropped_area_ha", "physical_cropped_area", Element),
         Element = ifelse(Element == "NPPact_fallow_with_gHANPP_factor", "NPPact_fallow", Element))


HANPP_cropland_by_products_for_final_result %<>%
  left_join(crop_production%>%
              dplyr::select(Year, Item_code, Country_code, tons_product_dm)%>%
              rename(Country_code_FAO = Country_code),
            by = c("Year", "Item_code", "Country_code_FAO"))

HANPP_cropland_by_products_for_final_result %<>%
  mutate(Value_per_tonne_product_dm = Value/tons_product_dm)

saveRDS(HANPP_cropland_by_products_for_final_result, "HANPP_per_product_cropland.rds")
save.image("N:/H73700/data/!projekt/2008_COUPLED/Nicolas/HANPP rechnung/product level HANPP/with automatic dwnload FAO/RData/NPPpot_and_HANPP_cropland.RData")

#
#HANPP_per_product <- HANPP_cropland_by_products_for_final_result%>%
  #dplyr::select(-Value, -Unit, -tons_product_dm)%>%
  #spread(key = Element,
         #value = Value_per_tonne_product_dm)%>%
  #mutate(Unit = "t dm/yr per tonne product")%>%
  #dplyr::select(c("Country_code_FAO", "Country", "Item_code", "Item",
  ##         "Year", "arable_or_permanent", "tons_product_dm",
  #         "physical_cropped_area", "Unit", "NPPpot", "HANPP_harv", "used_extraction", "unused_by_products_total", 
  #         "NPP_eco_no_fallow", "NPP_act_no_fallow", "NPPact_fallow",
  #         "total_NPPact_cropland", "total_NPPeco_cropland", "HANPP_luc", "HANPP"))%>%
  #rename(physical_cropped_area_ha_per_tonne_product = physical_cropped_area,
   #      tonnes_product_dm = tons_product_dm)

#write.csv(HANPP_per_product, "Results/1. Cropland/HANPP_cropland_wide_per_tonne_product.csv")

#HANPP_total <- HANPP_cropland_by_products_for_final_result%>%
#  dplyr::select(-Value_per_tonne_product_dm, -Unit)%>%
#  spread(key = Element,
#         value = Value)%>%
#  mutate(Unit = "t dm/yr")%>%
#  dplyr::select(c("Country_code_FAO", "Country", "Item_code", "Item",
#           "Year", "arable_or_permanent", "tons_product_dm",
#           "physical_cropped_area", "Unit", "NPPpot", "HANPP_harv", "used_extraction", "unused_by_products_total", 
#           "NPP_eco_no_fallow", "NPP_act_no_fallow", "NPPact_fallow",
#           "total_NPPact_cropland", "total_NPPeco_cropland", "HANPP_luc", "HANPP"))%>%
#  rename(physical_cropped_area_ha = physical_cropped_area,
#         tonnes_product_dm = tons_product_dm)

#write.csv(HANPP_total, "Results/1. Cropland/HANPP_cropland_wide_total.csv")
