# Supplementary material for: Product level dataset on embodied human appropriation of net primary production
Source: Data Brief. 2023 Oct 29;51:109725. doi: 10.1016/j.dib.2023.109725 (PMC10641586; doi:10.1016/j.dib.2023.109725)
Supplement: Supplementary file 1 [file mmc1.zip › Code/product level HANPP/12.0 allocate grassland to products cattle all for prod.R]

library(dplyr)
library(magrittr)
library(tidyr)
library(ggplot2)
library(readxl)

rm(list = ls())
load("N:/H73700/data/!projekt/2008_COUPLED/Nicolas/HANPP rechnung/product level HANPP/with automatic dwnload FAO/RData/NPPpot_and_HANPP_grassland_with_GIS.RData")

unique(HANPP_grassland_by_animals$animal)
#unique(list_grassland_and_animal_products$Monogastrics_feed_demand$product)

dm_primary_animal_products <- read_xlsx("N:/H73700/data/!projekt/2008_COUPLED/Nicolas/trade matrices/animal products/conversion_factors-based-on-dm_content!.xlsx",
                                        sheet = "animal_primary")

dm_primary_animal_products%<>%
  filter(!is.na(animal_or_product))

live_prim <- readRDS("N:/H73700/data/!projekt/2008_COUPLED/Nicolas/download FAO/live_prim.rds")
live_raw <- readRDS("N:/H73700/data/!projekt/2008_COUPLED/Nicolas/download FAO/live_raw.rds")


unique(live_prim$Element)

# for some reason Cattle and Buffaloes is not spelled the same in th etwo data frames (there is a space somewhere)
dm_primary_animal_products%<>%
  mutate(animal_or_product = ifelse(animal_or_product == 
                                      unique(dm_primary_animal_products$animal_or_product[grepl("Cattle", dm_primary_animal_products$animal_or_product)]),
                                    unique(live_raw$Item[grepl("and Buffalo", live_raw$Item)]), animal_or_product))


# For meat I take indigenous animals, for milk and laying I assume all animals are grazing in the country
unique(live_prim$Item)

Producing_and_milking_animals <- 
  live_prim%>%
  filter(`Item Code` %in% dm_primary_animal_products$`Item Code`&
           grepl("Head", Unit))%>%
  dplyr::select(`Area Code`, Area, `Item Code`, Item, Year, Element, Unit, Value)%>%
  right_join(dm_primary_animal_products%>%
               dplyr::select(-Item),
             by = "Item Code")%>%
  rename(Number_of_animals_for_product = Value)


Producing_and_milking_animals %<>%
  dplyr::select(-Area)%>%
  right_join(live_raw%>%
               dplyr::select(`Area Code`, Area, `Item Code`, Item, Year, Value)%>%
               rename(Live_animal_code = `Item Code`,
                      Number_live_animals = Value)%>%
               filter(Item %in% unique(Producing_and_milking_animals$animal_or_product)),
             by = c("Area Code", "animal_or_product" = "Item", "Year"))


Producing_and_milking_animals %<>%
  mutate(share_animals_for_this_product = Number_of_animals_for_product/Number_live_animals)
# share is more than one almost only for monogastrics


########## For cattle, I make weights according to feed demand

Producing_and_milking_animals_cattle <-
  Producing_and_milking_animals%>%
  filter(grepl("Cattle", animal_or_product))

Feed_demand_per_head_cattle_Milk_Meat <- readRDS("Feed_demand_per_head_cattle_Milk_Meat.rds")

colnames(Producing_and_milking_animals_cattle)
colnames(Feed_demand_per_head_cattle_Milk_Meat)

Producing_and_milking_animals_cattle%<>%
  left_join(Feed_demand_per_head_cattle_Milk_Meat%>%
              dplyr::select(Year, Country_code, Feed_demand_per_head_cattle_weight_Mt_per_yr, Feed_demand_per_head_milk_Mt_per_yr)%>%
              mutate(Country_code = as.numeric(Country_code)),
            by = c("Year", "Area Code" = "Country_code"))

unique(Producing_and_milking_animals_cattle$Item)

Producing_and_milking_animals_cattle%<>%
  filter(!is.na(Item))%>%
  mutate(feed_demand_product = ifelse(grepl("Meat", Item),
                                      Number_of_animals_for_product*Feed_demand_per_head_cattle_weight_Mt_per_yr,
                                      Number_of_animals_for_product*Feed_demand_per_head_milk_Mt_per_yr))

Producing_and_milking_animals_cattle%<>%
  left_join(Producing_and_milking_animals_cattle%>%
              group_by(`Area Code`, Year)%>%
              summarise(Total_number_of_animals_for_products = sum(Number_of_animals_for_product, na.rm=T)))

Producing_and_milking_animals_cattle%<>%
  left_join(Producing_and_milking_animals_cattle%>%
              group_by(`Area Code`, Year)%>%
              summarise(Total_feed_demand_for_products = sum(feed_demand_product, na.rm=T)))

Producing_and_milking_animals_cattle%<>%
  mutate(weighted_Number_of_animals_for_product = Total_number_of_animals_for_products*feed_demand_product/Total_feed_demand_for_products)

Producing_and_milking_animals_cattle %<>%
  mutate(share_animals_for_this_product = Number_of_animals_for_product/Number_live_animals) #apparently in the end I opted not to use the weighted shares but I don't remember why. Is it a mistake?

Producing_and_milking_animals%<>%
  filter(!grepl("Cattle", animal_or_product))%>%
  rbind(Producing_and_milking_animals_cattle%>%
          mutate(Number_of_animals_for_product = NULL)%>%
          rename(Number_of_animals_for_product = weighted_Number_of_animals_for_product)%>%
          dplyr::select(colnames(Producing_and_milking_animals)))


Producing_and_milking_animals%<>%
  filter(`Area Code`<1000)

#View(Producing_and_milking_animals%>%
#       group_by(`Area Code`, Area, Year, animal_or_product)%>%
#       summarise(sum_shares = sum(share_animals_for_this_product, na.rm=T)))


Producing_and_milking_animals%<>%
  left_join(Producing_and_milking_animals%>%
              group_by(`Area Code`, Area, Year, animal_or_product)%>%
              summarise(sum_shares = sum(share_animals_for_this_product, na.rm=T)),
            by = c("Year", "Area Code", "Area", "animal_or_product"))

Producing_and_milking_animals%<>%
  mutate(final_shares = share_animals_for_this_product/sum_shares)

#View(Producing_and_milking_animals%>%group_by(`Area Code`, Area, Year, animal_or_product)%>%summarise(sum_shares = sum(final_shares, na.rm=T)))


Producing_and_milking_animals%<>%
  rename(animal = animal_or_product,
         Country_code_FAO = `Area Code`,
         Country = Area,
         Item_code = `Item Code`)

Producing_and_milking_animals%<>%
  filter(!is.na(Item))


#Years after 2013 are weird


######################### COntinue from here: allocate NPP values based on these final shares


HANPP_grassland_by_animals_for_bar_figure %<>%
  filter(Country_code_FAO != 0)%>%
  mutate(Country_code_FAO = as.numeric(Country_code_FAO),
         animal = ifelse(animal == "Cattle", "Cattle and Buffaloes", animal))%>%
  left_join(Producing_and_milking_animals%<>%
              dplyr::select(Item_code, Item, animal, Country_code_FAO, Year, final_shares)%>%
              rename(share_item_by_animal_numbers = final_shares),
            by = c("Year", "Country_code_FAO", "animal"))


#Producing_and_milking_animals%<>%
#  mutate(final_shares = ifelse(grepl(c("ass"), Item)|
#                                 grepl(c("camel"), Item)|
#                                 grepl(c("horse"), Item)|
#                                 grepl(c("mule"), Item),
#                               NA,
#                               final_shares))

saveRDS(Producing_and_milking_animals, "shares_animal_products.rds")


### Final

HANPP_grassland_by_animals_for_bar_figure %<>%
  mutate(NPP_t_dm_yr_by_items = NPP_t_dm_yr*share_item_by_animal_numbers)

HANPP_grassland_by_animal_products_for_bar_figure <- 
  HANPP_grassland_by_animals_for_bar_figure%>%
  dplyr::select(Country_code_FAO, Country, Year, Item, NPP_class, NPPpot_others, NPP_t_dm_yr_by_items)%>%
  rename(NPP_t_dm_yr = NPP_t_dm_yr_by_items)


unique(HANPP_grassland_by_animal_products_for_bar_figure$Item)

HANPP_grassland_by_animal_products_for_bar_figure%<>%
  mutate(Item = ifelse(grepl(c("ass"), Item)|
                         grepl(c("camel"), Item)|
                         grepl(c("horse"), Item)|
                         grepl(c("mule"), Item),
                       "Asses, Camels, Horses, and Mules",
                       Item))

HANPP_grassland_by_animal_products_for_bar_figure%<>%
  group_by(Country_code_FAO, Country, Year, Item, NPP_class, NPPpot_others)%>%
  summarise(NPP_t_dm_yr = sum(NPP_t_dm_yr, na.rm=T))

saveRDS(HANPP_grassland_by_animal_products_for_bar_figure, "HANPP_grassland_by_animal_products_for_bar_figure.rds")

save.image("N:/H73700/data/!projekt/2008_COUPLED/Nicolas/HANPP rechnung/product level HANPP/with automatic dwnload FAO/RData/NPPpot_and_HANPP_grassland_by_animal_products.RData")


#rm(list = ls())

### merge all Land Use types (grassland is both by animals and by products)

HANPP_by_products_for_bar_figure <- readRDS("HANPP_by_products_for_bar_figure.rds")
#HANPP_grassland_by_animal_products_for_bar_figure <- readRDS("HANPP_grassland_by_animal_products_for_bar_figure.rds")

colnames(HANPP_by_products_for_bar_figure)
colnames(HANPP_grassland_by_animal_products_for_bar_figure)

HANPP_by_products_for_bar_figure%<>%
  filter(LU_type!="Grassland (by animal products)")


HANPP_grassland_by_animal_products_for_bar_figure%<>%
  rbind(as.data.frame(HANPP_grassland_by_animal_products_for_bar_figure%>%
                        group_by(Country_code_FAO, Country, Year, NPP_class, NPPpot_others)%>%
                        summarise(NPP_t_dm_yr = sum(NPP_t_dm_yr, na.rm = T))%>%
                        mutate(Item = ".Total all products")%>%
                        dplyr::select(colnames(HANPP_grassland_by_animal_products_for_bar_figure))))

HANPP_grassland_by_animal_products_for_bar_figure%<>%
  rbind(as.data.frame(HANPP_grassland_by_animal_products_for_bar_figure%>%
                        group_by(Item, Year, NPP_class, NPPpot_others)%>%
                        summarise(NPP_t_dm_yr = sum(NPP_t_dm_yr, na.rm = T))%>%
                        mutate(Country_code_FAO = 0,
                               Country = ".Total all countries")%>%
                        dplyr::select(colnames(HANPP_grassland_by_animal_products_for_bar_figure))))


HANPP_grassland_by_animal_products_for_bar_figure$LU_type <- "Grassland (by animal products)"

HANPP_by_products_for_bar_figure%<>%
  mutate(LU_type = ifelse(LU_type =="Grassland", "Grassland (by animals)", LU_type))


HANPP_by_products_for_bar_figure%<>%
  rbind(HANPP_grassland_by_animal_products_for_bar_figure%>%
          dplyr::select(colnames(HANPP_by_products_for_bar_figure)))


HANPP_by_products_for_bar_figure%<>%
  mutate(NPP_class = as.character(NPP_class),
         NPP_class = ifelse(NPP_class == "NPP_pot", "NPPpot", NPP_class),
         NPP_class = ifelse(NPP_class == "total_NPPeco_cropland", "NPPeco", NPP_class),
         NPP_class = ifelse(NPP_class == "HANPP_luc", "HANPPluc", NPP_class),
         NPP_class = ifelse(NPP_class == "HANPP_harv", "HANPPharv", NPP_class))%>%
  mutate(NPP_class = factor(NPP_class,
                            levels = c("NPPpot",
                                       "HANPPluc",
                                       "HANPPharv",
                                       "HANPP_harv_without_residues_for_feed",
                                       "NPPeco")))

saveRDS(HANPP_by_products_for_bar_figure, "HANPP_by_products_for_bar_figure.rds")
saveRDS(HANPP_by_products_for_bar_figure, "N:/H73700/data/!projekt/2008_COUPLED/Nicolas/HANPP rechnung/product level HANPP/with automatic dwnload FAO/code/shiny app HANPP all LU types/HANPP_by_products_for_bar_figure.rds")


HANPP_grassland_by_animal_products_for_bar_figure%<>%
  mutate(NPP_class = as.character(NPP_class),
         NPP_class = ifelse(NPP_class == "NPP_pot", "NPPpot", NPP_class),
         NPP_class = ifelse(NPP_class == "total_NPPeco_cropland", "NPPeco", NPP_class),
         NPP_class = ifelse(NPP_class == "HANPP_luc", "HANPPluc", NPP_class),
         NPP_class = ifelse(NPP_class == "HANPP_harv", "HANPPharv", NPP_class))%>%
  mutate(NPP_class = factor(NPP_class,
                            levels = c("NPPpot",
                                       "HANPPluc",
                                       "HANPPharv",
                                       "NPPeco")))


#### NPP per product
live_prim_prod_dm <- 
  live_prim%>%
  filter(Unit == "tonnes")%>%
  dplyr::select(`Area Code`, `Item Code`, Item, Year, Unit, Value)%>%
  rename(Item_code = `Item Code`)

colnames(dm_primary_animal_products)
colnames(live_prim_prod_dm)

live_prim_prod_dm%<>%
  left_join(dm_primary_animal_products%>%
              dplyr::select(`Item Code`, dm_content),
            by = c("Item_code" = "Item Code"))%>%
  mutate(Prod_t_dm = Value * dm_content)

HANPP_grassland_per_product <-
  HANPP_grassland_by_animal_products_for_bar_figure %>%
  mutate(Country_code_FAO = as.numeric(Country_code_FAO))%>%
  left_join(live_prim_prod_dm%>%
              dplyr::select(-Value, -dm_content),
            by = c("Country_code_FAO" = "Area Code", "Item", "Year"))

HANPP_grassland_per_product%<>%
  rename(tonnes_produced = Prod_t_dm)

HANPP_grassland_per_product%<>%
  mutate(NPP_per_product = NPP_t_dm_yr/tonnes_produced)

HANPP_grassland_per_product%<>%
  rename(Element = NPP_class,
         Value = NPP_t_dm_yr,
         tons_product_dm = tonnes_produced,
         Value_per_tonne_product_dm = NPP_per_product)%>%
  mutate(Unit = "t dm/yr")


saveRDS(HANPP_grassland_per_product, "HANPP_per_product_grassland.rds")

rm(list = ls())
