# Supplementary material for: Product level dataset on embodied human appropriation of net primary production
Source: Data Brief. 2023 Oct 29;51:109725. doi: 10.1016/j.dib.2023.109725 (PMC10641586; doi:10.1016/j.dib.2023.109725)
Supplement: Supplementary file 1 [file mmc1.zip › Code/product level HANPP/13.0 HANPP residues for feed.R]

rm(list = ls())
   
HANPP_residues_feed <- readRDS("used_by_products_as_feed_actually_fed.rds")%>%
  dplyr::select(Year, Country, unit, Total_Residues_for_ruminants, Ratio_residues_actually_fed)%>%
  rename(Feed_from_residues = Total_Residues_for_ruminants)%>%
  mutate(Feed_from_residues = Feed_from_residues*10^6,
         unit = "t dm/yr",
         HANPP_harv_residues_feed = Feed_from_residues)


#saveRDS(used_by_products_as_feed_total, "used_by_products_as_feed_total.rds")
saveRDS(HANPP_residues_feed, "HANPP_residues_feed.rds")


colnames(HANPP_residues_feed)

### arragnge from here
HANPP_residues_feed%>%
  filter(Country == "China")%>%
  ggplot(aes(Year, HANPP_harv_residues_feed))+
  geom_area()


HANPP_residues_feed%>%
  filter(Country == "India")%>%
  ggplot(aes(Year, HANPP_harv_residues_feed))+
  geom_area()


#### By animal products


library(dplyr)
library(magrittr)
library(tidyr)
library(ggplot2)
library(readxl)

rm(list = ls())

load("N:/H73700/data/!projekt/2008_COUPLED/Nicolas/HANPP rechnung/product level HANPP/with automatic dwnload FAO/RData/HANPPharv_grassland_and_animal_feed_monogas_no_resid.RData")

residues_per_animal_product <- 
  list_grassland_and_animal_products$Ruminants_feed_demand_all%>%
  group_by(Year, animal, Country, unit)%>%
  summarise(Feed_from_residues = sum(Feed_from_residues, na.rm=T))

#residues_per_animal_product%<>%
#  mutate(Country = ifelse(grepl("China", Country), "China", Country))%>%
#  group_by(Year, animal, Country, unit)%>%
#  summarise(Feed_from_residues = sum(Feed_from_residues, na.rm=T))

residues_per_animal_product%<>%
  filter(Country!="China")

shares_animal_products <- readRDS("N:/H73700/data/!projekt/2008_COUPLED/Nicolas/HANPP rechnung/product level HANPP/with automatic dwnload FAO/shares_animal_products.rds")

colnames(residues_per_animal_product)
colnames(shares_animal_products)

unique(residues_per_animal_product$animal)
unique(shares_animal_products$animal)

residues_per_animal_product%<>%
  mutate( animal = ifelse(animal == "Cattle", "Cattle and Buffaloes", animal))%>%
  left_join(shares_animal_products%>%
              dplyr::select(Item_code, Item, animal, Country, Country_code_FAO, Year, final_shares)%>%
              rename(share_item_by_animal_numbers = final_shares),
            by = c("Year", "animal", "Country")) %>%
  filter(!is.na(Item))

residues_per_animal_product%<>%
  mutate(residues_by_products = Feed_from_residues*share_item_by_animal_numbers)


used_by_products_as_feed_total <- 
  list_grassland_and_animal_products$Ruminants_feed_demand_all%>%
  group_by(Year, Country, unit)%>%
  summarise(Total_Feed_from_residues = sum(Feed_from_residues, na.rm=T))

#used_by_products_as_feed_total%<>%
#  mutate(Country = ifelse(grepl("China", Country), "China", Country))%>%
#  group_by(Year, Country, unit)%>%
#  summarise(Total_Feed_from_residues = sum(Feed_from_residues, na.rm=T))

used_by_products_as_feed_total%<>%
  filter(Country!="China")

colnames(residues_per_animal_product)
colnames(used_by_products_as_feed_total)

residues_per_animal_product%<>%
  left_join(used_by_products_as_feed_total)

residues_per_animal_product%<>%
  mutate(share_ap_in_total_residues_as_feed = residues_by_products/Total_Feed_from_residues)

HANPP_residues_feed <- readRDS("N:/H73700/data/!projekt/2008_COUPLED/Nicolas/HANPP rechnung/product level HANPP/with automatic dwnload FAO/HANPP_residues_feed.rds")

colnames(residues_per_animal_product)
colnames(HANPP_residues_feed)

HANPP_residues_feed_by_animal_products_for_bar_figure <- 
  HANPP_residues_feed%>%
  left_join(residues_per_animal_product%>%
              ungroup()%>%
              dplyr::select(Year, Country, Country_code_FAO, Item_code, Item, share_ap_in_total_residues_as_feed))%>%
  mutate(HANPP_harv_t_dm_yr_feed_from_residues_by_ap = HANPP_harv_residues_feed * share_ap_in_total_residues_as_feed)

HANPP_residues_feed_by_animal_products_for_bar_figure%<>%
  mutate(NPP_class = "HANPP_harv",
         NPPpot_others = "Others")%>%
  rename(NPP_t_dm_yr_feed_from_residues_by_ap = HANPP_harv_t_dm_yr_feed_from_residues_by_ap)%>%
  dplyr::select(Country_code_FAO, Country, Year, Item, NPP_class, NPPpot_others, NPP_t_dm_yr_feed_from_residues_by_ap)%>%
  filter(!is.na(NPP_t_dm_yr_feed_from_residues_by_ap))
  


unique(HANPP_residues_feed_by_animal_products_for_bar_figure$Item)

HANPP_residues_feed_by_animal_products_for_bar_figure%<>%
  mutate(Item = ifelse(grepl(c("ass"), Item)|
                         grepl(c("camel"), Item)|
                         grepl(c("horse"), Item)|
                         grepl(c("mule"), Item),
                       "Asses, Camels, Horses, and Mules",
                       Item))

HANPP_residues_feed_by_animal_products_for_bar_figure%<>%
  group_by(Country_code_FAO, Country, Year, Item, NPP_class, NPPpot_others)%>%
  summarise(NPP_t_dm_yr_feed_from_residues_by_ap = sum(NPP_t_dm_yr_feed_from_residues_by_ap, na.rm=T))

HANPP_residues_feed_by_animal_products_for_bar_figure%<>%
  dplyr::select(Country_code_FAO, Country, Year, Item, NPP_class, NPPpot_others, NPP_t_dm_yr_feed_from_residues_by_ap)%>%
  rename(NPP_t_dm_yr_feed_from_residues_by_ap = NPP_t_dm_yr_feed_from_residues_by_ap)


HANPP_residues_feed_by_animal_products_for_bar_figure$LU_type <- "Residues used as feed"


saveRDS(HANPP_residues_feed_by_animal_products_for_bar_figure, "HANPP_residues_feed_by_animal_products_for_bar_figure.rds")


#### NPP per product
dm_primary_animal_products <- read_xlsx("N:/H73700/data/!projekt/2008_COUPLED/Nicolas/trade matrices/animal products/conversion_factors-based-on-dm_content!.xlsx",
                                        sheet = "animal_primary")

dm_primary_animal_products%<>%
  filter(!is.na(animal_or_product))


live_prim <- readRDS("N:/H73700/data/!projekt/2008_COUPLED/Nicolas/download FAO/live_prim.rds")
live_raw <- readRDS("N:/H73700/data/!projekt/2008_COUPLED/Nicolas/download FAO/live_raw.rds")


unique(live_prim$Element)

# for some reason Cattle and Buffaloes is not spelled the same in th etwo data frames (there is a space somewhere)
dm_primary_animal_products%<>%
  mutate(animal_or_product = ifelse(animal_or_product == 
                                      unique(dm_primary_animal_products$animal_or_product[grepl("Cattle", dm_primary_animal_products$animal_or_product)]),
                                    unique(live_raw$Item[grepl("and Buffalo", live_raw$Item)]), animal_or_product))


live_prim_prod_dm <- 
  live_prim%>%
  filter(Unit == "tonnes")%>%
  dplyr::select(`Area Code`, `Item Code`, Item, Year, Unit, Value)%>%
  rename(Item_code = `Item Code`)

colnames(dm_primary_animal_products)
colnames(live_prim_prod_dm)

live_prim_prod_dm%<>%
  left_join(dm_primary_animal_products%>%
              dplyr::select(`Item Code`, dm_content),
            by = c("Item_code" = "Item Code"))%>%
  mutate(Prod_t_dm = Value * dm_content)

HANPP_residues_feed_per_product <- 
  HANPP_residues_feed_by_animal_products_for_bar_figure %>%
  mutate(Country_code_FAO = as.numeric(Country_code_FAO))%>%
  left_join(live_prim_prod_dm%>%
              dplyr::select(-Value, -dm_content),
            by = c("Country_code_FAO" = "Area Code", "Item", "Year"))

HANPP_residues_feed_per_product%<>%
  rename(tonnes_produced = Prod_t_dm)

HANPP_residues_feed_per_product%<>%
  mutate(NPP_per_product = NPP_t_dm_yr_feed_from_residues_by_ap/tonnes_produced)

HANPP_residues_feed_per_product%<>%
  rename(Element = NPP_class,
         Value = NPP_t_dm_yr_feed_from_residues_by_ap,
         tons_product_dm = tonnes_produced,
         Value_per_tonne_product_dm = NPP_per_product)%>%
  mutate(Unit = "t dm/yr")

#Maybe good to have same column names as for cropland
#HANPP_per_product_cropland <- readRDS("HANPP_per_product_cropland.rds")

saveRDS(HANPP_residues_feed_per_product, "HANPP_per_product_residues_feed.rds")
