# Supplementary material for: Product level dataset on embodied human appropriation of net primary production
Source: Data Brief. 2023 Oct 29;51:109725. doi: 10.1016/j.dib.2023.109725 (PMC10641586; doi:10.1016/j.dib.2023.109725)
Supplement: Supplementary file 1 [file mmc1.zip › Code/product level HANPP/2.2 HANPP harv grassland monogas no residues.R]

library(dplyr)
library(magrittr)
library(tidyr)
library(ggplot2)
library(readxl)

rm(list = ls())


function_HANPP_harv_grassland <- function(){
  
  #source("code/0_prep_fao.R")
  source("code/0_changed countries.R")
  
  files <- c(
    "crop_raw" = "Production_Crops_E_All_Data_(Normalized).zip",
    "crop_proc" = "Production_CropsProcessed_E_All_Data_(Normalized).zip",
    "live_raw" = "Production_Livestock_E_All_Data_(Normalized).zip",
    "live_prim" = "Production_LivestockPrimary_E_All_Data_(Normalized).zip",
    "live_proc" = "Production_LivestockProcessed_E_All_Data_(Normalized).zip",
    # "trade_1" = "Trade_Crops_Livestock_E_All_Data_(Normalized).zip",
    # "trade_2" = "Trade_LiveAnimals_E_All_Data_(Normalized).zip",
    "btd_raw" = "Trade_DetailedTradeMatrix_E_All_Data_(Normalized).zip",
    "cbs_crop" = "CommodityBalances_Crops_E_All_Data_(Normalized).zip",
    "cbs_live" = "CommodityBalances_LivestockFish_E_All_Data_(Normalized).zip",
    "for_raw" = "Forestry_E_All_Data_(Normalized).zip",
    "for_trad" = "Forestry_Trade_Flows_E_All_Data_(Normalized).zip",
    "fish_raw" = "GlobalProduction_2018.1.2.zip")
  
  live_raw <- readRDS("N:/H73700/data/!projekt/2008_COUPLED/Nicolas/download FAO/live_raw.rds")
  
  
  Country_properties <- readxl::read_xlsx("N:/H73700/data/!projekt/2008_COUPLED/Nicolas/HANPP rechnung/Country_properties.xlsx",
                                          sheet = 1)
  
  Country_properties%<>%
    rename(Country = FAO_name)%>%
    rename(Country_code_sec = Iffordercode)
  
  Country_codes <- read_xlsx("N:/H73700/data/!projekt/2008_COUPLED/Nicolas/HANPP rechnung/HANPP_2000_2011/!Global HANPP Factors_LV_210416.xlsx",
                             sheet = "Forest_recoveryrates",
                             skip = 18)[1:4]%>%
    rename(Country_code_sec = CountryCode,
           Country_code = `FAO Code`,
           Country = Title_E)%>%
    mutate(Country_code_sec = as.character(Country_code_sec),
           Country_code = as.character(Country_code))
  
  Country_properties%<>% left_join(dplyr::select(Country_codes, -Country), by = "Country_code_sec")
  
  
  
  live_animals <- live_raw %>%
    dplyr::select(Year, `Item Code`, Item, `Area Code`, Area, Value)%>%
    rename(Item_code = `Item Code`,
           Country_code = `Area Code`,
           Country = Area,
           animal = Item,
           heads = Value)%>%
    mutate(Item_code = as.character(Item_code),
           Country_code = as.character(Country_code))%>%
    arrange(Year)
  
  
  # Remove regions
  live_animals%<>%
    mutate(Country_code = as.numeric(Country_code))
  
  live_animals_regions_FAO <- live_animals%>%
    filter(Country_code>351)
  
  live_animals%<>%
    filter(Country_code<=351)
  
  #unique(live_animals_regions_FAO$Country)
  #unique(live_animals$Country)
  
  
  live_animals %<>%
    mutate(Country_code = as.character(Country_code))
  
  
  
  ###### cattle
  
  cattle <- live_animals%>%
    filter(animal == "Cattle"|animal == "Buffaloes")%>%
    group_by(Country, Year)%>%
    summarise(cattle = sum(heads,na.rm=T))
  
  
  live_prim <- readRDS("N:/H73700/data/!projekt/2008_COUPLED/Nicolas/download FAO/live_prim.rds")
  
  
  carcass_weight_and_milk_yield <- live_prim %>%
    filter(Item %in% c("Beef and Buffalo Meat", "Milk, Total"),
           grepl("Yield", Element))%>%
    dplyr::select(Year, Item, `Area Code`, Area, Value)%>%
    rename(Country_code = `Area Code`,
           Country = Area,
           kg_per_animal = Value)%>%
    filter(Country_code <= 351)%>%
    mutate(Country_code = as.character(Country_code),
           kg_per_animal = kg_per_animal/10)%>%
    arrange(Year)%>%
    spread(key = Item,
           value = kg_per_animal)
  
  
  ## cattle feed demand (function doesn't depend on years)
  cattle_feed_demand_factors <- readxl::read_xlsx("N:/H73700/data/!projekt/2008_COUPLED/Nicolas/HANPP rechnung/HANPP_2000_2011/calculation/globalHANPP2000.xlsx",
                                                  sheet = "HANPPharvGL",
                                                  skip = 2)[1:4,1:2]
  
  #str(cattle_feed_demand_factors)
  cattle_feed_demand_factors$`for feed demand [kg DM/head/day]` <- as.numeric(cattle_feed_demand_factors$`for feed demand [kg DM/head/day]`)
  carcass_weight_and_milk_yield$Feed_demand_per_head_cattle_weight_Mt_per_yr <-
    (cattle_feed_demand_factors$`for feed demand [kg DM/head/day]`[1]*
       carcass_weight_and_milk_yield$`Beef and Buffalo Meat` + 
       cattle_feed_demand_factors$`for feed demand [kg DM/head/day]`[2])*
    365/1000000000
  
  carcass_weight_and_milk_yield$Feed_demand_per_head_milk_Mt_per_yr <-
    (cattle_feed_demand_factors$`for feed demand [kg DM/head/day]`[3]*
       carcass_weight_and_milk_yield$`Milk, Total` + 
       cattle_feed_demand_factors$`for feed demand [kg DM/head/day]`[4])*
    365/1000000000
  
  cattle <- left_join(cattle, carcass_weight_and_milk_yield,
                      by = c("Country", "Year"))
  
  cattle %<>%
    mutate(Feed_demand_cattle_weight_Mt_per_yr =
             cattle * Feed_demand_per_head_cattle_weight_Mt_per_yr)%>%
    mutate(Feed_demand_milk_Mt_per_yr =
             cattle * Feed_demand_per_head_milk_Mt_per_yr)
  colnames(cattle)
  cattle_feed_demand <- cattle%>%
    gather(9:10,
           key = product,
           value = Feed_demand)%>%
    group_by(Country, Year)%>%
    summarise(Cattle_feed_demand = max(Feed_demand, na.rm=T))%>%
    mutate(unit="Mt dm/yr")
  
  ### Be carful, 1000000 times smalles than excel sheet (tons to Mt)
  
  ### other ruminants
  
  other_ruminants <- live_animals[(live_animals$animal %in% c("Sheep",
                                                              "Goats",
                                                              "Horses",
                                                              "Asses",
                                                              "Mules",
                                                              "Camels")),]
  
  Feed_demand_per_head_other_ruminants <-  read_xlsx("N:/H73700/data/!projekt/2008_COUPLED/Nicolas/HANPP rechnung/!Global HANPP Factors_LV.xlsx",
                                                     sheet = "Feed demand factors",
                                                     skip = 20)
  
  Feed_demand_per_head_sheep_goats <- Feed_demand_per_head_other_ruminants[c(1,2),-c(1,2)][c(1,12:15)]%>%
    rename(animal = ...3)
  
  Feed_demand_per_head_sheep_goats %<>%
    gather(2:ncol(Feed_demand_per_head_sheep_goats),
           key = "Industrialization",
           value = "Feed_demand_per_head")
  
  other_ruminants %<>% left_join(Country_properties%>%dplyr::select(-Country),
                                 by = "Country_code")
  
  # Arrange countries that changed
  
  other_ruminants%<>% left_join(dplyr::select(changed_countries, Country_code, region_country),
                                by = "Country_code")
  
  for (REG in unique(other_ruminants$region_country[!is.na(other_ruminants$region_country)])) {
    print(as.character(other_ruminants%>%
                         filter(region_country==REG&Year==1961)%>%
                         group_by(Country)%>%
                         summarise(heads = sum(heads, na.rm=T))%>%
                         arrange(desc(heads))%>%
                         dplyr::select(Country)%>%
                         slice(1)))}
  
  other_ruminants[other_ruminants$Country=="USSR"&
                    !is.na(other_ruminants$Country),
                  c("HANPP_region","Factor_regionCode","Industrialization","Biome", "RegionCode")] <-
    unique(other_ruminants%>%
             filter(Country==as.character(other_ruminants%>%
                                            filter(region_country=="FSU"&Year==2017)%>%
                                            group_by(Country)%>%
                                            summarise(heads = sum(heads, na.rm=T))%>%
                                            arrange(desc(heads))%>%
                                            dplyr::select(Country)%>%
                                            slice(1)))%>%
             dplyr::select(HANPP_region, Factor_regionCode, Industrialization, Biome, RegionCode))
  
  for (REG in unique(other_ruminants$region_country[!is.na(other_ruminants$region_country)&
                                                    other_ruminants$region_country!="FSU"])) {
    other_ruminants[other_ruminants$region_country==REG&
                      !is.na(other_ruminants$region_country),
                    c("HANPP_region","Factor_regionCode","Industrialization","Biome", "RegionCode")] <-
      unique(other_ruminants%>%
               filter(Country==as.character(other_ruminants%>%
                                              filter(region_country==REG&Year==2017&
                                                       !is.na(Industrialization))%>%
                                              group_by(Country)%>%
                                              summarise(heads = sum(heads, na.rm=T))%>%
                                              arrange(desc(heads))%>%
                                              dplyr::select(Country)%>%
                                              slice(1)))%>%
               dplyr::select(HANPP_region, Factor_regionCode, Industrialization, Biome, RegionCode))}
  
   
  other_ruminants[grepl("China", other_ruminants$Country)&
                    !is.na(other_ruminants$Country),
                  c("HANPP_region","Factor_regionCode","Industrialization","Biome", "RegionCode")] <-
    unique(other_ruminants%>%
             filter(Country=="China")%>%
             dplyr::select(HANPP_region, Factor_regionCode, Industrialization, Biome, RegionCode))
  
  
  other_ruminants %<>% left_join(Feed_demand_per_head_sheep_goats,
                                 by = c("animal", "Industrialization"))
  
  Feed_demand_per_head_other_ruminants <- Feed_demand_per_head_other_ruminants[-c(1,2), -c(1,2)][1:10]
  
  Feed_demand_per_head_other_ruminants%<>%
    rename(animal = ...3)%>%
    rename(unit = ...4)
  
  Feed_demand_per_head_other_ruminants%<>%
    gather(3:ncol(Feed_demand_per_head_other_ruminants),
           key = "Factor_regionCode",
           value = "Feed_demand_per_head")
  
  #unique(Feed_demand_per_head_other_ruminants$Factor_regionCode)
  #unique(Country_properties$Factor_regionCode)
  
  Feed_demand_per_head_other_ruminants$Factor_regionCode[
    Feed_demand_per_head_other_ruminants$Factor_regionCode=="South & Central Asia"
    ] <- "South and Central Asia"
  Feed_demand_per_head_other_ruminants$Factor_regionCode[
    Feed_demand_per_head_other_ruminants$Factor_regionCode=="North Africa & West Asia"
    ] <- "North Africa and W. Asia"
  Feed_demand_per_head_other_ruminants$Factor_regionCode[
    Feed_demand_per_head_other_ruminants$Factor_regionCode=="Sub-Saharan Africa"
    ] <- "Subsaharan Africa"
  Feed_demand_per_head_other_ruminants$Factor_regionCode[
    Feed_demand_per_head_other_ruminants$Factor_regionCode=="North America & Oceania"
    ] <- "North America and Oc."
  Feed_demand_per_head_other_ruminants$Factor_regionCode[
    Feed_demand_per_head_other_ruminants$Factor_regionCode=="Latin America & Caribbean"
    ] <- "Latin America"
  
  other_ruminants %<>% left_join(Feed_demand_per_head_other_ruminants,
                                 by = c("animal", "Factor_regionCode"))
  
  other_ruminants$Feed_demand_per_head.x <- as.numeric(other_ruminants$Feed_demand_per_head.x)
  other_ruminants$Feed_demand_per_head.y <- as.numeric(other_ruminants$Feed_demand_per_head.y)
  
  other_ruminants <- other_ruminants%>%
    group_by(Year, Country, animal)%>%
    mutate(Feed_demand_per_head = sum(Feed_demand_per_head.x,Feed_demand_per_head.y, na.rm=T))
  
  other_ruminants%<>%
    mutate(Feed_demand = Feed_demand_per_head * heads * 365 /1000000000)
  
  other_ruminants_feed_demand <- other_ruminants %>%
    dplyr::select(Year, animal, Country, Feed_demand)%>%
    mutate(unit = "Mt dm/yr")
  
  
  Monogastrics <- live_prim %>%
    filter(`Item Code` %in% c(1035, 1783, 1808),
           grepl("Production", Element),
           Unit == "tonnes")%>%
    dplyr::select(Year, Item, `Area Code`, Area, Value)%>%
    rename(Country_code = `Area Code`,
           Country = Area,
           tons_product = Value,
           product = Item)%>%
    mutate(Country_code = as.character(Country_code))%>%
    arrange(Year)
  
  Monogastrics %<>% left_join(Country_properties%>%dplyr::select(-Country),
                              by = "Country_code")
  
  # Arrange countries that changed
  
  Monogastrics%<>% left_join(dplyr::select(changed_countries, Country_code, region_country),
                             by = "Country_code")
  
  for (REG in unique(Monogastrics$region_country[!is.na(Monogastrics$region_country)])) {
    print(as.character(Monogastrics%>%
                         filter(region_country==REG&Year==1961)%>%
                         group_by(Country)%>%
                         summarise(tons_product = sum(tons_product, na.rm=T))%>%
                         arrange(desc(tons_product))%>%
                         dplyr::select(Country)%>%
                         slice(1)))}
  
  Monogastrics[Monogastrics$Country=="USSR"&
                 !is.na(Monogastrics$Country),
               c("HANPP_region","Factor_regionCode","Industrialization","Biome", "RegionCode")] <-
    unique(Monogastrics%>%
             filter(Country==as.character(Monogastrics%>%
                                            filter(region_country=="FSU"&Year==2017)%>%
                                            group_by(Country)%>%
                                            summarise(tons_product = sum(tons_product, na.rm=T))%>%
                                            arrange(desc(tons_product))%>%
                                            dplyr::select(Country)%>%
                                            slice(1)))%>%
             dplyr::select(HANPP_region, Factor_regionCode, Industrialization, Biome, RegionCode))
  
  for (REG in unique(Monogastrics$region_country[!is.na(Monogastrics$region_country)&
                                                 Monogastrics$region_country!="FSU"])) {
    Monogastrics[Monogastrics$region_country==REG&
                   !is.na(Monogastrics$region_country),
                 c("HANPP_region","Factor_regionCode","Industrialization","Biome", "RegionCode")] <-
      unique(Monogastrics%>%
               filter(Country==as.character(Monogastrics%>%
                                              filter(region_country==REG&Year==2017&
                                                       !is.na(Industrialization))%>%
                                              group_by(Country)%>%
                                              summarise(tons_product = sum(tons_product, na.rm=T))%>%
                                              arrange(desc(tons_product))%>%
                                              dplyr::select(Country)%>%
                                              slice(1)))%>%
               dplyr::select(HANPP_region, Factor_regionCode, Industrialization, Biome, RegionCode))}
  
  
  Monogastrics[grepl("China", Monogastrics$Country)&
                    !is.na(Monogastrics$Country),
                  c("HANPP_region","Factor_regionCode","Industrialization","Biome", "RegionCode")] <-
    unique(Monogastrics%>%
             filter(Country=="China")%>%
             dplyr::select(HANPP_region, Factor_regionCode, Industrialization, Biome, RegionCode))
  
  
  Feed_demand_per_product_monogastrics <-  read_xlsx("N:/H73700/data/!projekt/2008_COUPLED/Nicolas/HANPP rechnung/!Global HANPP Factors_LV.xlsx",
                                                     sheet = "Feed demand factors",
                                                     skip = 36)[-c(1,4,5),1:11]
  
  Feed_demand_per_product_monogastrics%<>%
    gather(4:ncol(.),
           key = "Factor_regionCode",
           value = "feed_per_kg_product")
  
  Feed_demand_per_product_monogastrics$Factor_regionCode[
    Feed_demand_per_product_monogastrics$Factor_regionCode=="South & Central Asia"
    ] <- "South and Central Asia"
  Feed_demand_per_product_monogastrics$Factor_regionCode[
    Feed_demand_per_product_monogastrics$Factor_regionCode=="North Africa & West Asia"
    ] <- "North Africa and W. Asia"
  Feed_demand_per_product_monogastrics$Factor_regionCode[
    Feed_demand_per_product_monogastrics$Factor_regionCode=="Sub-Saharan Africa"
    ] <- "Subsaharan Africa"
  Feed_demand_per_product_monogastrics$Factor_regionCode[
    Feed_demand_per_product_monogastrics$Factor_regionCode=="North America & Oceania"
    ] <- "North America and Oc."
  Feed_demand_per_product_monogastrics$Factor_regionCode[
    Feed_demand_per_product_monogastrics$Factor_regionCode=="Latin America & Caribbean"
    ] <- "Latin America"
  
  Feed_demand_per_product_monogastrics %<>%
    rename(product = `poultry feed demand`)
  #unique(Feed_demand_per_product_monogastrics$product)
  #unique(Monogastrics$product)
  
  Feed_demand_per_product_monogastrics$product[
    Feed_demand_per_product_monogastrics$product=="Eggs"
    ] <- "Eggs Primary"
  Feed_demand_per_product_monogastrics$product[
    Feed_demand_per_product_monogastrics$product=="Poultry"
    ] <- "Meat, Poultry"
  Feed_demand_per_product_monogastrics$product[
    Feed_demand_per_product_monogastrics$product=="Efficiency"
    ] <- "Meat, pig"
  
  Monogastrics %<>%
    left_join(Feed_demand_per_product_monogastrics,
              by = c("Factor_regionCode", "product"))
  
  Monogastrics$feed_per_kg_product <- as.numeric(Monogastrics$feed_per_kg_product)
  Monogastrics %<>%
    mutate(Feed_demand = tons_product * feed_per_kg_product)
  
  Monogastrics_feed_demand <- Monogastrics%>%
    dplyr::select(Year, product, Country, Feed_demand)%>%
    mutate(Feed_demand = Feed_demand /1000000)%>%
    mutate(unit = "Mt dm/yr")
  
  #### Market feed
  
  cbs_crop <- readRDS("N:/H73700/data/!projekt/2008_COUPLED/Nicolas/download FAO/cbs_crop.rds")
  
  
  Market_feed_crops <- cbs_crop %>%
    filter(Element == "Feed")%>%
    dplyr::select(Year, Item, `Area Code`, Area, Value)%>%
    rename(Country_code = `Area Code`,
           Country = Area,
           tons_feed_product = Value,
           feed_product = Item)%>%
    filter(Country_code <= 351)%>%
    mutate(Country_code = as.character(Country_code))%>%
    arrange(Year)
  
  
  cbs_live <- readRDS("N:/H73700/data/!projekt/2008_COUPLED/Nicolas/download FAO/cbs_live.rds")
  
  
  Market_feed_lsproducts <- cbs_live %>%
    filter(Element == "Feed")%>%
    dplyr::select(Year, Item, `Area Code`, Area, Value)%>%
    rename(Country_code = `Area Code`,
           Country = Area,
           tons_feed_product = Value,
           feed_product = Item)%>%
    filter(Country_code <= 351)%>%
    mutate(Country_code = as.character(Country_code))%>%
    arrange(Year)
  
  Market_feed <- rbind(Market_feed_crops%>%
                         mutate(feed_type = "crops"), 
                       Market_feed_lsproducts%>%
                         mutate(feed_type = "lsproducts"))
  
  water_content_commodity_balances <- read_xlsx("N:/H73700/data/!projekt/2008_COUPLED/Nicolas/HANPP rechnung/!Global HANPP Factors_LV.xlsx",
                                                sheet = "FAO comodity balance items",
                                                skip = 3)%>%
    filter(!is.na(`Water content`))
  
  water_content_commodity_balances$`Water content` <- as.numeric(water_content_commodity_balances$`Water content`)
  water_content_commodity_balances%<>%
    filter(!is.na(`Water content`))%>%
    dplyr::select(-1)%>%
    rename( feed_product = `FAO item name`)
  
  Market_feed %<>% left_join(water_content_commodity_balances,
                             by = "feed_product")
  
  Market_feed%<>%
    mutate(tons_feed_dm = tons_feed_product * (1-`Water content` ))
  
  Market_feed$tons_feed_dm[Market_feed$feed_product=="Milk - Excluding Butter"] <- NA
  
  
  
  #### residues used as feed
  
  share_residues_as_feed <- read_xlsx("N:/H73700/data/!projekt/2008_COUPLED/Nicolas/HANPP rechnung/HANPP_2000_2011/calculation/globalHANPP2000.xlsx", 
                                      sheet = "cropresiduesUsedasFeed",
                                      skip = 2)[1:4]%>%
    rename( Country = FAO_name)%>%
    rename( Country_code = Iffordercode)%>%
    rename(cereals = 3)%>%
    rename(other_crops = 4)%>%
    gather(3:4,
           key = "cereals_others",
           value = "share_residues_as_feed")
  
  used_by_products_as_feed <- readRDS("used_by_products.rds")%>%
    mutate(cereals_others = "other_crops")%>%
    mutate(Country_code = as.character(Country_code))
  used_by_products_as_feed$cereals_others[used_by_products_as_feed$Crop_type == "C"] <- "cereals"
  
  used_by_products_as_feed %<>% left_join(dplyr::select(share_residues_as_feed, -Country_code),
                                          by = c("Country", "cereals_others"))
  # Arrange countries that changed
  
  used_by_products_as_feed%<>% left_join(dplyr::select(changed_countries, Country_code, region_country),
                                         by = "Country_code")
  
  for (REG in unique(Monogastrics$region_country[!is.na(Monogastrics$region_country)])) {
    print(as.character(Monogastrics%>%
                         filter(region_country==REG&Year==1961)%>%
                         group_by(Country)%>%
                         summarise(tons_product = sum(tons_product, na.rm=T))%>%
                         arrange(desc(tons_product))%>%
                         dplyr::select(Country)%>%
                         slice(1)))}
  
  for (C_O in unique(used_by_products_as_feed$cereals_others)) {
    used_by_products_as_feed[used_by_products_as_feed$Country=="USSR"&
                               !is.na(used_by_products_as_feed$Country)&
                               used_by_products_as_feed$cereals_others==C_O,
                             c("share_residues_as_feed")] <-
      unique(used_by_products_as_feed%>%
               filter(Country==as.character(Monogastrics%>%
                                              filter(region_country=="FSU"&Year==2017)%>%
                                              group_by(Country)%>%
                                              summarise(tons_product = sum(tons_product, na.rm=T))%>%
                                              arrange(desc(tons_product))%>%
                                              dplyr::select(Country)%>%
                                              slice(1))&
                        used_by_products_as_feed$cereals_others==C_O)%>%
               dplyr::select(share_residues_as_feed))
  }
  
  
  for (C_O in unique(used_by_products_as_feed$cereals_others)) {
    for (REG in unique(used_by_products_as_feed$region_country[!is.na(used_by_products_as_feed$region_country)&
                                                               used_by_products_as_feed$region_country!="FSU"])) {
      used_by_products_as_feed[used_by_products_as_feed$region_country==REG&
                                 !is.na(used_by_products_as_feed$region_country)&
                                 used_by_products_as_feed$cereals_others==C_O,
                               c("share_residues_as_feed")] <-
        unique(used_by_products_as_feed%>%
                 filter(Country==as.character(Monogastrics%>%
                                                filter(region_country==REG&Year==2017)%>%
                                                group_by(Country)%>%
                                                summarise(tons_product = sum(tons_product, na.rm=T))%>%
                                                arrange(desc(tons_product))%>%
                                                dplyr::select(Country)%>%
                                                slice(1))&
                          cereals_others==C_O)%>%
                 dplyr::select(share_residues_as_feed))}
  }
  
  
  
  used_by_products_as_feed %<>%
    mutate(used_by_products = used_by_products/1000000)%>%
    mutate(unit = "Mt dm/yr")%>%
    mutate(used_by_products_as_feed = used_by_products * share_residues_as_feed)
  
  used_by_products_as_feed_total <- used_by_products_as_feed%>%
    group_by(Year, Country, Country_code, unit)%>%
    summarise(used_by_products_as_feed = sum(used_by_products_as_feed, na.rm = T))
  
  
  ### total feed demand
  
  Monogastrics_feed_demand_total <- Monogastrics_feed_demand%>%
    group_by(Year, Country, unit)%>%
    summarise(Feed_demand_monogastrics = sum(Feed_demand, na.rm=T))
  
  Feed_demand_total <- left_join(Monogastrics_feed_demand_total, dplyr::select(cattle_feed_demand, -unit),
                                 by = c("Year","Country"))%>%
    rename(Feed_demand_cattle = Cattle_feed_demand)
  
  Other_ruminants_feed_demand_total <- other_ruminants_feed_demand%>%
    group_by(Year, Country, unit)%>%
    summarise(Feed_demand_other_ruminants = sum(Feed_demand, na.rm=T))
  
  Feed_demand_total <- left_join(Feed_demand_total, dplyr::select(Other_ruminants_feed_demand_total, -unit),
                                 by = c("Year","Country"))
  
  Feed_demand_total %<>%
    group_by(Year, Country)%>%
    mutate(Feed_demand_total_ruminant = sum(Feed_demand_cattle, Feed_demand_other_ruminants, na.rm=T))
  
  Market_feed_total <- Market_feed%>%
    group_by(Year, Country)%>%
    summarise(tons_feed_dm = sum(tons_feed_dm, na.rm=T))%>%
    mutate(tons_feed_dm = tons_feed_dm/1000000)%>%
    rename(Market_feed_Mt_dm = tons_feed_dm)
  
  Feed_demand_total <- left_join(Feed_demand_total, Market_feed_total,
                                 by = c("Year","Country"))
  
 # View( 
  #  Feed_demand_total%>%
   #   filter(is.na(Market_feed_Mt_dm),
    #         Year<2014)%>%
     # group_by(Country)%>%
      #summarise(Years_missing = n()))
  
  # Here I set all feed in countries/years where there is no commodity balance to 0
  Feed_demand_total%<>%
    mutate(Market_feed_Mt_dm = ifelse(is.na(Market_feed_Mt_dm)&
                                        Year < 2014, 0, Market_feed_Mt_dm))
  
  Feed_demand_total %<>%
    group_by(Year, Country)%>%
    mutate(Market_feed_for_monogastrics = min(Feed_demand_monogastrics, Market_feed_Mt_dm, na.rm=T))
  
  Feed_demand_total %<>%
    group_by(Year, Country)%>%
    mutate(Market_feed_for_ruminants_hay_equivalent = min(Feed_demand_total_ruminant, (Market_feed_Mt_dm - Feed_demand_monogastrics)*1.5, na.rm=T))
  
  Feed_demand_total$Market_feed_for_ruminants_hay_equivalent[Feed_demand_total$Market_feed_for_ruminants_hay_equivalent<0] <- 0
  
  Feed_demand_total %<>%
    mutate(Left_market_feed = Market_feed_Mt_dm - Market_feed_for_monogastrics - Market_feed_for_ruminants_hay_equivalent/1.5)
  
  Feed_demand_total %<>%
    mutate(Feed_demand_total_ruminant_not_market_feed = Feed_demand_total_ruminant - Market_feed_for_ruminants_hay_equivalent)
  
  
  Feed_demand_total %<>%left_join(dplyr::select(used_by_products_as_feed_total, -unit),
                                  by = c("Year","Country"))
  
  Feed_demand_total%<>%
    group_by(Year, Country)%>%
    mutate(Residues_for_ruminants = min(Feed_demand_total_ruminant_not_market_feed, used_by_products_as_feed),
           Ratio_residues_actually_fed = Residues_for_ruminants/used_by_products_as_feed) # Here I assume all residues are for ruminants

  Feed_demand_total %<>%
    mutate(Left_residues = used_by_products_as_feed - Residues_for_ruminants)
  
  used_by_products_as_feed_actually_fed <- 
    Feed_demand_total%>%
    dplyr::select(Year, Country, unit, Residues_for_ruminants, Ratio_residues_actually_fed)%>%
    rename(Total_Residues_for_ruminants = Residues_for_ruminants)
  
  saveRDS(used_by_products_as_feed_actually_fed, "used_by_products_as_feed_actually_fed.rds")
  
 #China mainland has not enough market feed for monogastrics, because kitchen residues
  
  
  #### Grazing gap
  
  Feed_demand_total %<>%
    mutate(HANPP_harv = 
             Feed_demand_total_ruminant - 
             Market_feed_for_ruminants_hay_equivalent -
             Residues_for_ruminants)
  
  # Remove China 351 because not in commodity balances
  Feed_demand_total %<>%
    filter(Country!="China")
  
  #Feed_demand_total$HANPP_harv[Feed_demand_total$HANPP_harv<0] <- 0
  #No need to set to 0 because already before, market feed and residues are set to not exceed feed demand of ruminants
  
  summary_HANPP_harv_grassland_total <- Feed_demand_total%>%
    dplyr::select(Year, Country, Country_code, HANPP_harv, unit)%>%
    mutate(HANPP_harv = HANPP_harv*1000000)%>%
    mutate(unit = "t dm/yr")%>%
    rename(Unit = unit)
  
  
  #write.csv(summary_HANPP_harv_grassland_total, "summary_HANPP_harv_grassland_total.csv")
  
  Feed_demand_total%<>%
    mutate(share_grazing_in_ruminant_feed = HANPP_harv / Feed_demand_total_ruminant) %>%
    mutate(share_residues_in_ruminant_feed = Residues_for_ruminants / Feed_demand_total_ruminant) %>%
    mutate(share_market_feed_hay_equivalent_in_ruminant_feed = Market_feed_for_ruminants_hay_equivalent / Feed_demand_total_ruminant)%>%
    mutate(check_sum_shares_feed_ruminants = 
             share_grazing_in_ruminant_feed +
             share_residues_in_ruminant_feed + 
             share_market_feed_hay_equivalent_in_ruminant_feed)
  
  Feed_demand_total%<>%
    mutate(kitchen_residues_and_other_missing_feed_for_monogastrics = Feed_demand_monogastrics - Market_feed_for_monogastrics)

  Feed_demand_total%<>%
    mutate(share_others_in_monogastrics_feed = kitchen_residues_and_other_missing_feed_for_monogastrics / Feed_demand_monogastrics) %>%
    mutate(share_market_feed_in_monogastrics_feed = Market_feed_for_monogastrics / Feed_demand_monogastrics)%>%
    mutate(check_sum_shares_feed_monogastrics = 
             share_others_in_monogastrics_feed + 
             share_market_feed_in_monogastrics_feed)
  
  ### allocate grazing to various animals
  
  
  cattle_feed_demand%<>%
    mutate(animal = "Cattle")%>%
    rename( Feed_demand = Cattle_feed_demand)
  
  cattle_feed_demand %<>% left_join(dplyr::select(Feed_demand_total,
                                           Year,
                                           Country,
                                           share_grazing_in_ruminant_feed,
                                           share_residues_in_ruminant_feed,
                                           share_market_feed_hay_equivalent_in_ruminant_feed),
                                    by = c("Year", "Country"))
  
  cattle_feed_demand %<>%
    mutate(Feed_from_grazing = Feed_demand * share_grazing_in_ruminant_feed)%>%
    mutate(Feed_from_residues = Feed_demand * share_residues_in_ruminant_feed)%>%
    mutate(Feed_from_market_feed_hay_equivalent = Feed_demand * share_market_feed_hay_equivalent_in_ruminant_feed)%>%
    mutate(Feed_from_market_feed = Feed_from_market_feed_hay_equivalent/1.5)
  
  
  other_ruminants_feed_demand<- as.data.frame(other_ruminants_feed_demand[1:5])
  
  other_ruminants_feed_demand %<>% left_join(dplyr::select(Feed_demand_total, 
                                                    Year,
                                                    Country,
                                                    share_grazing_in_ruminant_feed,
                                                    share_residues_in_ruminant_feed,
                                                    share_market_feed_hay_equivalent_in_ruminant_feed),
                                             by = c("Year", "Country"))
  
  other_ruminants_feed_demand %<>%
    mutate(Feed_from_grazing = Feed_demand * share_grazing_in_ruminant_feed)%>%
    mutate(Feed_from_residues = Feed_demand * share_residues_in_ruminant_feed)%>%
    mutate(Feed_from_market_feed_hay_equivalent = Feed_demand * share_market_feed_hay_equivalent_in_ruminant_feed)%>%
    mutate(Feed_from_market_feed = Feed_from_market_feed_hay_equivalent/1.5)
  
  cattle_feed_demand <- cattle_feed_demand[colnames(other_ruminants_feed_demand)]
  
  Ruminants_feed_demand_all <- rbind.data.frame(cattle_feed_demand, other_ruminants_feed_demand)
  
  
  ### Market feed shares
  
  Market_feed %<>%
    left_join(Market_feed%>%
                group_by(Year, Country)%>%
                summarise(total_market_feed_t_dm = sum(tons_feed_dm, na.rm=T)),
              by = c("Year", "Country"))
  
  Market_feed %<>%
    mutate(share_product_in_total_market_feed = tons_feed_dm / total_market_feed_t_dm)
  
  Ruminants_market_feed_by_products <- Ruminants_feed_demand_all%>%
    dplyr::select(Year, animal, Country, unit, Feed_from_market_feed)%>%
    left_join(dplyr::select(Market_feed, Year, feed_product, Country, 
                     feed_type, `FAO code`, `Type Code`, 
                     share_product_in_total_market_feed),
              by = c("Year", "Country"))
  
  Ruminants_market_feed_by_products %<>%
    mutate(Quantity_feed_by_product = Feed_from_market_feed * share_product_in_total_market_feed)
  
  Ruminants_market_feed_by_products %<>%
    rename(Total_feed_from_market_feed = Feed_from_market_feed)
  
  Monogastrics_feed_demand %<>% left_join(dplyr::select(Feed_demand_total, 
                                                 Year,
                                                 Country,
                                                 share_others_in_monogastrics_feed,
                                                 share_market_feed_in_monogastrics_feed),
                                          by = c("Year", "Country"))
  
  
  
  Monogastrics_feed_demand %<>%
    mutate(Feed_from_kitchen_resid_and_others = Feed_demand * share_others_in_monogastrics_feed)%>%
    mutate(Feed_from_market_feed = Feed_demand * share_market_feed_in_monogastrics_feed)
  
  Monogastrics_market_feed_by_products <- Monogastrics_feed_demand%>%
    dplyr::select(Year, product, Country, unit, Feed_from_market_feed)%>%
    left_join(dplyr::select(Market_feed, Year, feed_product, Country, 
                     feed_type, `FAO code`, `Type Code`, 
                     share_product_in_total_market_feed),
              by = c("Year", "Country"))
  
  Monogastrics_market_feed_by_products %<>%
    mutate(Quantity_feed_by_product = Feed_from_market_feed * share_product_in_total_market_feed)
  
  Monogastrics_market_feed_by_products %<>%
    rename(Total_feed_from_market_feed = Feed_from_market_feed)
  
  summary_HANPP_harv_grassland <- Ruminants_feed_demand_all%>%
    ungroup()%>%
    dplyr::select(Year, animal, Country, unit, Feed_from_grazing) %>%
    mutate(Feed_from_grazing = as.numeric(Feed_from_grazing) * 1000000,
           unit = "t dm/yr")%>%
    rename(HANPP_harv_grassland = Feed_from_grazing)
  
  
  list_grassland_and_animal_products <- list("Ruminants_feed_demand_all" = Ruminants_feed_demand_all,
                                             "Monogastrics_feed_demand" = Monogastrics_feed_demand,
                                             "Ruminants_market_feed_by_products" = Ruminants_market_feed_by_products,
                                             "Monogastrics_market_feed_by_products" = Monogastrics_market_feed_by_products,
                                             "summary_HANPP_harv_grassland" = summary_HANPP_harv_grassland)
  
  return(list_grassland_and_animal_products)
  rm(changed_countries, countries_eHANPP_cl, countries_regions, regions, regions_long)
  
}

list_grassland_and_animal_products <- function_HANPP_harv_grassland()
#Here I remove years after 2013 because there is no commodity balances
list_grassland_and_animal_products <- lapply(list_grassland_and_animal_products, function(x){x%<>%ungroup()%>%filter(Year<2014)})

### commodity balances are only until 2013!!!!

write.csv(list_grassland_and_animal_products$Ruminants_feed_demand_all, "Results/2. Grassland and Animal feed/Monogastrics no residues/Ruminants_feed_all.csv")
write.csv(list_grassland_and_animal_products$Monogastrics_feed_demand, "Results/2. Grassland and Animal feed/Monogastrics no residues/Monogastrics_feed_all.csv")
write.csv(list_grassland_and_animal_products$Ruminants_market_feed_by_products, "Results/2. Grassland and Animal feed/Monogastrics no residues/Ruminants_market_feed_by_products.csv")
write.csv(list_grassland_and_animal_products$Monogastrics_market_feed_by_products, "Results/2. Grassland and Animal feed/Monogastrics no residues/Monogastrics_market_feed_by_products.csv")
write.csv(list_grassland_and_animal_products$summary_HANPP_harv_grassland, "Results/2. Grassland and Animal feed/Monogastrics no residues/summary_HANPP_harv_grassland.csv")
save.image("RData/HANPPharv_grassland_and_animal_feed_monogas_no_resid.RData")

##### Compare with BACI 2000

BACI_HANPP_harv_grassland_2000 <- readxl::read_xlsx("N:/H73700/data/!projekt/2008_COUPLED/Nicolas/HANPP rechnung/HANPP_2000_2011/calculation/globalHANPP2000.xlsx",
                                                   sheet = "HANPPharvGL",
                                                   skip = 1)[74,6:227]

BACI_HANPP_harv_grassland_2000 %<>%
  gather(key = "Country",
         value = "HANPP_harv_gl_BACI")

BACI_HANPP_harv_grassland_2000 %<>% left_join(list_grassland_and_animal_products$summary_HANPP_harv_grassland%>%
                                                group_by(Country, Year)%>%
                                                summarise(HANPP_harv_grassland = sum(HANPP_harv_grassland, na.rm=T))%>%
                                                filter(Year==2000),
                                             by = "Country")

str(BACI_HANPP_harv_grassland_2000)

BACI_HANPP_harv_grassland_2000%<>%
  mutate(HANPP_harv_gl_BACI = as.numeric(HANPP_harv_gl_BACI),
         percent_difference_new_BACI = 100*(HANPP_harv_grassland - HANPP_harv_gl_BACI)/HANPP_harv_gl_BACI)

ggplot(BACI_HANPP_harv_grassland_2000)+
  geom_point(aes(x = Country,
                 y = HANPP_harv_gl_BACI), colour = "Blue")+
  geom_point(aes(x = Country,
                 y = HANPP_harv_grassland), colour = "Red")

ggplot(BACI_HANPP_harv_grassland_2000)+
  geom_point(aes(x = Country,
                 y = percent_difference_new_BACI), colour = "Blue")
## Consistent with BACI, China 351 have no commodity balances (no market feed)
