# Supplementary material for: Product level dataset on embodied human appropriation of net primary production
Source: Data Brief. 2023 Oct 29;51:109725. doi: 10.1016/j.dib.2023.109725 (PMC10641586; doi:10.1016/j.dib.2023.109725)
Supplement: Supplementary file 1 [file mmc1.zip › Code/product level HANPP/2.3 HANPP harv cropland adjusted residues feed.R]

rm(list=ls())
load("RData/NPPact_cropland_before_adjustment_residues_feed.RData")
used_by_products_as_feed_actually_fed <- readRDS("used_by_products_as_feed_actually_fed.rds")

used_by_products_as_feed_actually_fed%<>%
  mutate(Total_Residues_for_ruminants = 10^6*Total_Residues_for_ruminants,
         unit = "t dm/yr")

used_by_products_as_feed %<>%
  left_join(used_by_products_as_feed_actually_fed)%>%
  mutate(used_by_products_as_feed_adjusted = used_by_products_as_feed*Ratio_residues_actually_fed)


# Make one factor HANPP harv of crops with residues used as feed and on without

colnames(used_by_products_as_feed)
colnames(summary_NPPact_cropland)

summary_NPPact_cropland %<>%
  left_join(used_by_products_as_feed%>%
              dplyr::select("Year", "Item_code", "Country_code", "used_by_products_as_feed_adjusted")%>%
              rename(used_by_products_as_feed = used_by_products_as_feed_adjusted)%>%
              mutate(Country_code = as.numeric(Country_code)))

summary_NPPact_cropland %<>%
  mutate(neg_used_by_products_as_feed = - used_by_products_as_feed,
         HANPP_harv_without_residues_for_feed = rowSums(across(c(HANPP_harv, neg_used_by_products_as_feed)), na.rm=T),
         neg_used_by_products_as_feed = NULL)

summary_NPPact_cropland %<>%
  filter(!is.na(HANPP_harv))


save.image("RData/NPPact_cropland.RData")
write.csv(summary_NPPact_cropland, "Results/1. Cropland/summary_NPPact_cropland.csv")


##### Compare with BACI 2000

BACI_HANPP_harv_cropland_2000 <- readxl::read_xlsx("N:/H73700/data/!projekt/2008_COUPLED/Nicolas/HANPP rechnung/HANPP_2000_2011/calculation/globalHANPP2000.xlsx",
                                                   sheet = "HANPPharvCL",
                                                   skip = 1)[522,6:227]

BACI_HANPP_harv_cropland_2000 %<>%
  gather(key = "Country",
         value = "HANPP_harv_cl_BACI")

BACI_HANPP_harv_cropland_2000 %<>% left_join(control_HANPP_harv_cropland%>%
                                               filter(Year==2000),
                                             by = "Country")

str(BACI_HANPP_harv_cropland_2000)

BACI_HANPP_harv_cropland_2000%<>%
  mutate(HANPP_harv_cl_BACI = as.numeric(HANPP_harv_cl_BACI),
         percent_difference_new_BACI = 100*(HANPP_harv_cropland - HANPP_harv_cl_BACI)/HANPP_harv_cl_BACI)

ggplot(BACI_HANPP_harv_cropland_2000)+
  geom_point(aes(x = Country,
                 y = HANPP_harv_cl_BACI), colour = "Blue")+
  geom_point(aes(x = Country,
                 y = HANPP_harv_cropland), colour = "Red")

ggplot(BACI_HANPP_harv_cropland_2000)+
  geom_point(aes(x = Country,
                 y = percent_difference_new_BACI), colour = "Blue")
## Consistent with BACI, I don't have Palestina and Maldives
