# Supplementary material for: Product level dataset on embodied human appropriation of net primary production
Source: Data Brief. 2023 Oct 29;51:109725. doi: 10.1016/j.dib.2023.109725 (PMC10641586; doi:10.1016/j.dib.2023.109725)
Supplement: Supplementary file 1 [file mmc1.zip › Code/product level HANPP/3. HANPP harv forest.R]

library(dplyr)
library(magrittr)
library(tidyr)
library(ggplot2)
library(readxl)

rm(list = ls())

function_HANPP_harv_forest <- function(){
  
  #source("code/0_prep_fao.R")
  source("code/0_changed countries.R")
  
  Country_properties <- readxl::read_xlsx("N:/H73700/data/!projekt/2008_COUPLED/Nicolas/HANPP rechnung/Country_properties.xlsx",
                                          sheet = 1)
  
  Country_properties%<>%
    rename(Country = FAO_name)%>%
    rename(Country_code_sec = Iffordercode)
  
  Country_codes <- read_xlsx("N:/H73700/data/!projekt/2008_COUPLED/Nicolas/HANPP rechnung/HANPP_2000_2011/!Global HANPP Factors_LV_210416.xlsx",
                             sheet = "Forest_recoveryrates",
                             skip = 18)[1:4]%>%
    rename(Country_code_sec = CountryCode,
           Country_code = `FAO Code`,
           Country = Title_E)%>%
    mutate(Country_code_sec = as.character(Country_code_sec),
           Country_code = as.character(Country_code))
  
  Country_properties%<>% left_join(dplyr::select(Country_codes, -Country), by = "Country_code_sec")
  
  
  files <- c(
    "crop_raw" = "Production_Crops_E_All_Data_(Normalized).zip",
    "crop_proc" = "Production_CropsProcessed_E_All_Data_(Normalized).zip",
    "live_raw" = "Production_Livestock_E_All_Data_(Normalized).zip",
    "live_prim" = "Production_LivestockPrimary_E_All_Data_(Normalized).zip",
    "live_proc" = "Production_LivestockProcessed_E_All_Data_(Normalized).zip",
    # "trade_1" = "Trade_Crops_Livestock_E_All_Data_(Normalized).zip",
    # "trade_2" = "Trade_LiveAnimals_E_All_Data_(Normalized).zip",
    "btd_raw" = "Trade_DetailedTradeMatrix_E_All_Data_(Normalized).zip",
    "cbs_crop" = "CommodityBalances_Crops_E_All_Data_(Normalized).zip",
    "cbs_live" = "CommodityBalances_LivestockFish_E_All_Data_(Normalized).zip",
    "for_raw" = "Forestry_E_All_Data_(Normalized).zip",
    "for_trad" = "Forestry_Trade_Flows_E_All_Data_(Normalized).zip",
    "fish_raw" = "GlobalProduction_2018.1.2.zip")
  
  for_raw <- readRDS("N:/H73700/data/!projekt/2008_COUPLED/Nicolas/download FAO/for_raw.rds")
  
  wood <- for_raw%>%
    filter(Item %in% c("Industrial roundwood, coniferous",
                       "Industrial roundwood, non-coniferous",
                       "Wood fuel, coniferous",
                       "Wood fuel, non-coniferous")&
             Element == "Production")%>%
    dplyr::select(Year, Item, `Area Code`, Area, Value)%>%
    rename(product = Item,
           Country_code = `Area Code`,
           Country = Area,
           wood_market_Volume_m3_yr = Value)%>%
    mutate(Country_code = as.character(Country_code))%>%
    arrange(Year)
  
  wood$C_NC <- "C"
  wood$C_NC[grepl("non", wood$product)] <- "NC"
  
  wood$Ind_wf <- "WF"
  wood$Ind_wf[grepl("Indust", wood$product)] <- "Ind"
  
  wood_density <- read_xlsx("N:/H73700/data/!projekt/2008_COUPLED/Nicolas/HANPP rechnung/HANPP_2000_2011/!Global HANPP Factors_LV_210416.xlsx",
                            sheet = "Wood_density",
                            skip = 0)[17:23]%>%
    gather(6:7,
           key = "C_NC",
           value = "wood_density_t_m3")%>%
    dplyr::select(-CountryCode)%>%
    rename(Country_code = `FAO code`)%>%
    mutate(Country_code = as.character(Country_code))
  
  wood_density$wood_density_t_m3[wood_density$Country==""]
  
  wood %<>%
    left_join(dplyr::select(wood_density, Country_code, C_NC, wood_density_t_m3),
              by = c("Country_code", "C_NC"))
  
  
  
  Bark_factor <- read_xlsx("N:/H73700/data/!projekt/2008_COUPLED/Nicolas/HANPP rechnung/HANPP_2000_2011/!Global HANPP Factors_LV_210416.xlsx",
                           sheet = "Forestry_barkfactor",
                           skip = 8)%>%
    gather(8:9,
           key = "C_NC",
           value = "Barkfactor")%>%
    rename(Country = Title_E)%>%
    dplyr::select(-CountryCode)%>%
    rename(Country_code = `FAO Code`)%>%
    mutate(Country_code = as.character(Country_code))
  
  wood %<>%
    left_join(dplyr::select(Bark_factor, Country_code, C_NC, Barkfactor),
              by = c("Country_code", "C_NC"))
  
  recovery_rates<- read_xlsx("N:/H73700/data/!projekt/2008_COUPLED/Nicolas/HANPP rechnung/HANPP_2000_2011/!Global HANPP Factors_LV_210416.xlsx",
                             sheet = "Forest_recoveryrates",
                             skip = 18)%>%
    rename(Country = Title_E)
  
  recovery_rates_Ind <- recovery_rates %>%
    dplyr::select(1:4, C...5, NC...6)%>%
    rename(C = C...5, NC = NC...6)%>%
    gather(5:6,
           key = "C_NC",
           value = "recovery_rate")%>%
    mutate(Ind_wf = "Ind")
  
  recovery_rates_WF <- recovery_rates %>%
    dplyr::select(1:4, C...8, NC...9)%>%
    rename(C = C...8, NC = NC...9)%>%
    gather(5:6,
           key = "C_NC",
           value = "recovery_rate")%>%
    mutate(Ind_wf = "WF")
  
  recovery_rates <- rbind(recovery_rates_Ind, recovery_rates_WF)%>%
    dplyr::select(-CountryCode)%>%
    rename(Country_code = `FAO Code`)%>%
    mutate(Country_code = as.character(Country_code))
  rm(recovery_rates_Ind, recovery_rates_WF)
  
  wood %<>%
    left_join(dplyr::select(recovery_rates, Country_code, C_NC, Ind_wf, recovery_rate),
              by = c("Country_code", "C_NC", "Ind_wf"))
  
  wood %<>%
    left_join(dplyr::select(Country_properties,
                     Country_code, Biome),
              by = c("Country_code"))
  
  
  # Arrange countries that changed
  
  wood%<>% left_join(dplyr::select(changed_countries, Country_code, region_country),
                     by = "Country_code")
  
  for (REG in unique(wood$region_country[!is.na(wood$region_country)])) {
    print(as.character(wood%>%
                         filter(region_country==REG&Year==1961)%>%
                         group_by(Country)%>%
                         summarise(wood_market_Volume_m3_yr = sum(wood_market_Volume_m3_yr, na.rm=T))%>%
                         arrange(desc(wood_market_Volume_m3_yr))%>%
                         dplyr::select(Country)%>%
                         slice(1)))}
  
  unique(wood$region_country)
  
  for(PROD in unique(wood$product)){
    wood[wood$Country=="Ethiopia PDR"&
           wood$product==PROD&
           !is.na(wood$product)&
           !is.na(wood$Country),
         c("wood_density_t_m3","Barkfactor","recovery_rate","Biome")] <-
      unique(wood%>%
               filter(Country==as.character(wood%>%
                                              filter(region_country=="Ethiopia.Eritrea"&Year==2017)%>%
                                              group_by(Country)%>%
                                              summarise(wood_market_Volume_m3_yr = sum(wood_market_Volume_m3_yr, na.rm=T))%>%
                                              arrange(desc(wood_market_Volume_m3_yr))%>%
                                              dplyr::select(Country)%>%
                                              slice(1))&
                        product==PROD)%>%
               dplyr::select(wood_density_t_m3, Barkfactor, recovery_rate, Biome))}
  
  
  for (REG in unique(wood$region_country[!is.na(wood$region_country)])) {
      wood[wood$region_country==REG&
             !is.na(wood$region_country),
           c("Biome")] <-
        unique(wood%>%
                 filter(Country==as.character(wood%>%
                                                filter(region_country==REG&
                                                         Year==2017&
                                                         !is.na(Biome))%>%
                                                group_by(Country)%>%
                                                summarise(wood_market_Volume_m3_yr = sum(wood_market_Volume_m3_yr, na.rm=T))%>%
                                                arrange(desc(wood_market_Volume_m3_yr))%>%
                                                dplyr::select(Country)%>%
                                                slice(1)))%>%
                 dplyr::select(Biome))}
  
  
  wood[grepl("China", wood$Country)&
         !is.na(wood$Country),
       c("Biome")] <-
    unique(wood%>%
             filter(Country=="China")%>%
             dplyr::select(Biome))
  
  wood[wood$Country%in%c("Kazakhstan", "Uzbekistan",	"Turkmenistan",	"Georgia",	"Republic of Moldova",	"Armenia",	"Azerbaijan",	"Kyrgyzstan","Ukraine")&
         !is.na(wood$region_country),
       c("Biome")] <- "temperate"
  
  ####
  
  root_shoot <- read_xlsx("N:/H73700/data/!projekt/2008_COUPLED/Nicolas/HANPP rechnung/HANPP_2000_2011/!Global HANPP Factors_LV_210416.xlsx",
                          sheet = "a2b_forestryNPPh",
                          skip = 6)[1:3,c(1,6)]
  root_shoot$Biome <- 
    root_shoot$Biome%>%
    stringr::str_replace(" forest", "")%>%
    stringr::str_replace("T", "t")%>%
    stringr::str_replace("B", "b")%>%
    stringr::str_replace("rm", "m")
  
  wood %<>%
    left_join(root_shoot,
              by = c("Biome"))
  stringr::str_match(root_shoot$Biome, "temp")
  
  wood%<>%
    mutate(Shoot_over_total = as.numeric(wood$`Shoot/total`))%>%
    dplyr::select(-`Shoot/total`)
  
  
  
  wood %<>%
    mutate(wood_market_mass_t_yr = wood_market_Volume_m3_yr * wood_density_t_m3)
  
  ### Calculate HANPP
  
  wood %<>%
    mutate(HANPP_harv = 
             wood_market_mass_t_yr / (
               Barkfactor *
                 recovery_rate *
                 Shoot_over_total
             ))
  
  
  wood %<>%
    mutate(HANPP_per_product_dm = 
             1 / (
               Barkfactor *
                 recovery_rate *
                 Shoot_over_total
             ))
  
  wood %<>%
    mutate(HANPP_per_product_m3 = 
             wood_density_t_m3 / (
               Barkfactor *
                 recovery_rate *
                 Shoot_over_total
             ))
  
  
  summary_HANPP_harv_forest <- wood %>%
    dplyr::select(Year, product, Country, Country_code, HANPP_harv)
  
  saveRDS(wood, "wood.rds")
  return(summary_HANPP_harv_forest)
  
}

summary_HANPP_harv_forest <- function_HANPP_harv_forest()

rm(changed_countries, countries_eHANPP_cl, countries_regions, regions, regions_long)

write.csv(summary_HANPP_harv_forest, "Results/3. Forest/summary_HANPP_harv_forest.csv")

save.image("RData/HANPPharv_Forest.RData")

control <- summary_HANPP_harv_forest%>%
  group_by(Country, Year)%>%
  summarise(HANPP_harv = sum(HANPP_harv, na.rm=T))


##### Compare with BACI 2000

BACI_HANPP_harv_forest_2000 <- readxl::read_xlsx("N:/H73700/data/!projekt/2008_COUPLED/Nicolas/HANPP rechnung/HANPP_2000_2011/calculation/globalHANPP2000.xlsx",
                                                    sheet = "HANPPharvFL",
                                                    skip = 1)[43,6:227]

BACI_HANPP_harv_forest_2000 %<>%
  gather(key = "Country",
         value = "HANPP_harv_fl_BACI")

BACI_HANPP_harv_forest_2000 %<>% left_join(summary_HANPP_harv_forest%>%
                                                group_by(Country, Year)%>%
                                                summarise(HANPP_harv_forest = sum(HANPP_harv, na.rm=T))%>%
                                                filter(Year==2000),
                                              by = "Country")

str(BACI_HANPP_harv_forest_2000)

BACI_HANPP_harv_forest_2000%<>%
  mutate(HANPP_harv_fl_BACI = as.numeric(HANPP_harv_fl_BACI),
         percent_difference_new_BACI = 100*(HANPP_harv_forest - HANPP_harv_fl_BACI)/HANPP_harv_fl_BACI)

ggplot(BACI_HANPP_harv_forest_2000)+
  geom_point(aes(x = Country,
                 y = HANPP_harv_fl_BACI), colour = "Blue")+
  geom_point(aes(x = Country,
                 y = HANPP_harv_forest), colour = "Red")

ggplot(BACI_HANPP_harv_forest_2000)+
  geom_point(aes(x = Country,
                 y = percent_difference_new_BACI), colour = "Blue")
## Consistent with BACI, Somalia and China 351 have no commodity balances (no market feed)
