# Supplementary material for: Product level dataset on embodied human appropriation of net primary production
Source: Data Brief. 2023 Oct 29;51:109725. doi: 10.1016/j.dib.2023.109725 (PMC10641586; doi:10.1016/j.dib.2023.109725)
Supplement: Supplementary file 1 [file mmc1.zip › Code/product level HANPP/4. Fallow.R]

library(dplyr)
library(magrittr)
library(tidyr)
library(ggplot2)
library(readxl)

rm(list = ls())

#setwd("N:/H73700/data/!projekt/2008_COUPLED/Nicolas/HANPP rechnung/product level HANPP/download FAO")

#source("code/0_prep_fao.R")
source("code/0_changed countries.R")

land_use <- readRDS("N:/H73700/data/!projekt/2008_COUPLED/Nicolas/download FAO/land_use.rds")


land_use_cropland <- land_use%>%
  filter(Item=="Cropland")

area_harvested <- readRDS("N:/H73700/data/!projekt/2008_COUPLED/Nicolas/download FAO/crop_raw.rds")%>%
  filter(Element == "Area harvested",
         as.numeric(`Item Code`) < 1000)

area_harvested_total <-area_harvested%>%
  group_by(Year, `Area Code`, Area)%>%
  summarise(Area_harvested_1000ha = sum(Value, na.rm=T)/1000)%>%
  mutate(Unit = "1000 ha")


fallow_land <- full_join(land_use_cropland, area_harvested_total%>%dplyr::select(Year, `Area Code`, Area_harvested_1000ha), 
                         by = c("Year", "Area Code"))%>%
  rename(Physical_area_1000ha = Value)%>%
  mutate(difference_physical_harvested_area = Physical_area_1000ha - Area_harvested_1000ha)%>%
  mutate(fallow_land_1000ha = ifelse(difference_physical_harvested_area>=0, difference_physical_harvested_area, 0))%>%
  mutate(double_cropping_area_1000ha = ifelse(difference_physical_harvested_area<=0, -difference_physical_harvested_area, 0))%>%
  mutate(fallow_land_percent_landuse = fallow_land_1000ha / Physical_area_1000ha)%>%
  rename(Country = Area,
         Country_code = `Area Code`)


##### Compare with BACI 2000

BACI_fallow_2000 <- readxl::read_xlsx("N:/H73700/data/!projekt/2008_COUPLED/Nicolas/HANPP rechnung/HANPP_2000_2011/calculation/NPPact_fallowland_2000_2014.xlsx",
                                      sheet = "LU_fallow_1000ha",
                                      skip = 3)[,c(1,35)]

colnames(BACI_fallow_2000) <- c("Country", "Fallow_BACI")

BACI_fallow_2000 %<>% left_join(fallow_land%>%
                                  filter(Year==2000)%>%
                                  dplyr::select(Country, fallow_land_1000ha),
                                by = "Country")

str(BACI_fallow_2000)

BACI_fallow_2000%<>%
  mutate(Fallow_BACI = as.numeric(Fallow_BACI),
         percent_difference_new_BACI = 100*(fallow_land_1000ha - Fallow_BACI)/Fallow_BACI)

ggplot(BACI_fallow_2000)+
  geom_point(aes(x = Country,
                 y = Fallow_BACI), colour = "Blue")+
  geom_point(aes(x = Country,
                 y = fallow_land_1000ha), colour = "Red")

ggplot(BACI_fallow_2000)+
  geom_point(aes(x = Country,
                 y = percent_difference_new_BACI), colour = "Blue")
## Consistent with BACI, Australia has twice as few cropland area (25 Mha) in mine, Brazil 10 Million ha less


  


# Now need to allocate to crops based on physical area

unique(land_use$Item)
arable_permanent <- read_xlsx("N:/H73700/data/!projekt/!abgeschlossenen_projekte/321_FP7_VOLANTE/PublicationsConferencesProducts/2014_eHANPP_Europa/2014 eHANPP paper/datawork/for eHANPP VOLANDE calc/157 crops for ehanpp.xlsx",
          skip = 1)[3:7]%>%
  rename(`Item Code` = `FAO item code`,
         Item = 2,
         arable_permanent_dummy = 5)%>%
  dplyr::select(-3)

area_harvested %<>% 
  left_join(arable_permanent%>%
              dplyr::select(-Item),
            by = "Item Code")

area_permanent_crops <- area_harvested%>%
  filter(`annual or permenent` == "P")%>%
  group_by(`Area Code`, Area, Year)%>%
  summarise(Area_harvested_permanent_crops = sum(Value, na.rm=T)/1000)%>%
  mutate(unit = "1000 ha")

area_permanent_crops %<>%
  left_join(land_use%>%
              filter(Item == "Land under permanent crops")%>%
              dplyr::select(`Area Code`, Year, Value)%>%
              rename(land_cover_permanent_crops = Value),
            by = c("Year","Area Code"))

area_permanent_crops%<>%
  mutate(percent_difference_LU_harvest = 100*(Area_harvested_permanent_crops - land_cover_permanent_crops)/Area_harvested_permanent_crops)

ggplot(area_permanent_crops)+
  geom_point(aes(x = Area,
                 y = percent_difference_LU_harvest), colour = "Blue")

area_arable_crops <- land_use%>%
  filter(Item == "Arable land")%>%
  dplyr::select(`Area Code`, Area, Year, Value)%>%
  rename(land_cover_arable_crops = Value)

area_arable_crops %<>%
  left_join(land_use%>%
              filter(Item == "Land under permanent crops")%>%
              dplyr::select(`Area Code`, Year, Value)%>%
              rename(land_cover_permanent_crops = Value),
            by = c("Year","Area Code"))

area_arable_crops %<>%
  left_join(land_use%>%
              filter(Item == "Cropland")%>%
              dplyr::select(`Area Code`, Year, Value)%>%
              rename(land_cover_cropland = Value),
            by = c("Year","Area Code"))


area_arable_crops%<>%
  mutate(percent_difference_CL_arable_permanent = 100*((land_cover_arable_crops+land_cover_permanent_crops)-land_cover_cropland)/land_cover_cropland)

ggplot(area_arable_crops)+
  geom_point(aes(x = Area,
                 y = percent_difference_CL_arable_permanent), colour = "Blue")

#cropland is exactly arable + permanent crops

area_arable_crops <- land_use%>%
  filter(Item == "Arable land")%>%
  dplyr::select(`Area Code`, Area, Year, Value)%>%
  rename(land_cover_arable_crops = Value)%>%
  left_join(area_harvested%>%
              filter(`annual or permenent` == "A")%>%
              group_by(`Area Code`, Year)%>%
              summarise(Area_harvested_arable_crops = sum(Value, na.rm=T)/1000)%>%
              mutate(unit = "1000 ha"),
            by = c("Year","Area Code"))


area_arable_crops%<>%
  mutate(ratio_LC_AH = land_cover_arable_crops/Area_harvested_arable_crops,
         multicropping_factor = ifelse(ratio_LC_AH>=1, 1, ratio_LC_AH))

area_harvested_arable_crops <-
  left_join(area_harvested%>%
              filter(`annual or permenent`=="A"), 
            area_arable_crops%>%
              dplyr::select(`Area Code`, Year, multicropping_factor),
            by = c("Year", "Area Code"))

area_harvested_arable_crops%<>%
  rename(Harvested_area = Value)%>%
  mutate(Physical_cropped_area = Harvested_area*multicropping_factor)


area_harvested_arable_crops%<>%
  left_join(area_harvested_arable_crops%>%
              group_by(Year, Area)%>%
              summarise(Total_Physical_cropped_area = sum(Physical_cropped_area, na.rm=T)),
            by = c("Year", "Area"))%>%
  mutate(share_physical_area_arable = Physical_cropped_area / Total_Physical_cropped_area)

View(area_harvested_arable_crops%>%
       group_by(Area, Year)%>%
       summarise(Total_Physical_cropped_area = mean(Total_Physical_cropped_area, na.rm=T),
                 Physical_cropped_area = sum(Physical_cropped_area, na.rm=T),
                 total_shares = sum(share_physical_area_arable, na.rm=T))%>%
       mutate(ratio = Physical_cropped_area/Total_Physical_cropped_area))


fallow_land_by_products <-
  left_join(area_harvested_arable_crops%>%
              dplyr::select(`Area Code`, Area, `Item Code`, Item, Year, `annual or permenent`, share_physical_area_arable)%>%
              rename(Country_code = `Area Code`,
                     Country = Area),
            fallow_land%>%
              dplyr::select(Country_code, Year, Unit, fallow_land_1000ha), 
            by = c("Country_code", "Year"))%>%
  mutate(fallow_land_1000ha_by_items = fallow_land_1000ha * share_physical_area_arable)%>%
  rename(arable_or_permanent = `annual or permenent`)

View(fallow_land_by_products%>%
       group_by(Country, Year)%>%
       summarise(fallow_land_1000ha = mean(fallow_land_1000ha, na.rm=T),
                 total_fallow_items = sum(fallow_land_1000ha_by_items, na.rm=T),
                 total_shares = sum(share_physical_area_arable, na.rm=T))%>%
       mutate(ratio = total_fallow_items/fallow_land_1000ha))

save.image("RData/fallow_land.RData")
write.csv(fallow_land_by_products, "Results/1. Cropland/fallow_land_by_products.csv")
saveRDS(land_use, "land_use.rds")
