# Supplementary material for: Product level dataset on embodied human appropriation of net primary production
Source: Data Brief. 2023 Oct 29;51:109725. doi: 10.1016/j.dib.2023.109725 (PMC10641586; doi:10.1016/j.dib.2023.109725)
Supplement: Supplementary file 1 [file mmc1.zip › Code/product level HANPP/5.0 arrange NPPpot countries that changed.R]

rm(list = ls())

#### Load NPPact cropland anf fallow, clean up a bit
load("N:/H73700/data/!projekt/2008_COUPLED/Nicolas/HANPP rechnung/product level HANPP/with automatic dwnload FAO/RData/NPPact_cropland.RData")
#load("N:/H73700/data/!projekt/2008_COUPLED/Nicolas/HANPP rechnung/product level HANPP/with automatic dwnload FAO/RData/fallow_land.RData")

rm(list=ls()[! ls() %in% c("changed_countries")])

NPPpot_all <- readRDS("N:/H73700/data/!projekt/2008_COUPLED/Nicolas/HANPP rechnung/NPPpot_bondeau/NPPpot_by_countries_BACILU_1986_2013_smooth.rds")

NPPpot_all %<>%
  mutate(Country = ifelse(Country == "China", "China, mainland", Country),
         Country_code_FAO = ifelse(Country_code_FAO == 351, 41, Country_code_FAO))

NPPpot_all%<>%
  filter(Country!="Montenegro")
############# Countries that are separate in NPPpot

Year_country_change <- read_excel("Year_country_change.xlsx")
Year_country_change%<>%
  filter(NPPpot == "all countries")

changed_countries_2 <-
  changed_countries%>%
  left_join(Year_country_change%>%
              dplyr::select(`Old country`, `first year of new`),
            by = c("Country" = "Old country"))%>%
  rename(First_year_new = `first year of new`)

changed_countries_2%<>%
  filter(!is.na(First_year_new))

changed_countries_2%<>%
  dplyr::select(Country_code, Country, region_country, First_year_new)%>%
  rename(Country_code_old = Country_code, 
         Country_old = Country)

changed_countries %<>%
  left_join(changed_countries_2)

changed_countries%<>%
  filter(Country!=Country_old)

rm(changed_countries_2)

colnames(NPPpot_all)

NPPpot_all<-
  NPPpot_all%>%
  left_join(changed_countries%>%
              dplyr::select(Country_code, Country_code_old, Country_old, First_year_new)%>%
              mutate(Country_code = as.numeric(Country_code)),
            by = c("Country_code_FAO" = "Country_code"))


NPPpot_all%<>%
  mutate(Country_arranged = ifelse(Year<First_year_new,
                                   Country_old,
                                   Country),
         Country_code_FAO_arranged = ifelse(Year<First_year_new,
                                            Country_code_old,
                                            Country_code_FAO))


NPPpot_all%<>%
  mutate(Country_arranged = ifelse(!is.na(Country_arranged),
                                   Country_arranged,
                                   Country),
         Country_code_FAO_arranged = ifelse(!is.na(Country_code_FAO_arranged),
                                            Country_code_FAO_arranged,
                                            Country_code_FAO))

NPPpot_all %<>%
  group_by(Year, Country_arranged, Country_code_FAO_arranged, LU_type)%>%
  summarise(NPPpot_tC = sum(NPPpot_tC, na.rm=T))

NPPpot_all%<>%
  rename(Country = Country_arranged,
         Country_code_FAO = Country_code_FAO_arranged)


########## Countries that are grouped in NPPpot

Sudan_land_use <- read.csv("Sudan land use.csv")

Sudan_land_use %<>%
  dplyr::select(Year, Area, Area.Code, Item, Unit, Value)%>%
  rename(Country_code_FAO_new = Area.Code,
         Country_new = Area,
         LU_type = Item)

Sudan_land_use %<>%
  left_join(
    Sudan_land_use%>%
      group_by(Year, LU_type, Unit)%>%
      summarise(total_area = sum(Value)))

Sudan_land_use %<>%
  mutate(share_new_country = Value/total_area)

Sudan_land_use %<>%
  mutate(Country_code_FAO_old = 206)


serbia_montenegro_land_use <- read.csv("serbia montenegro land use.csv")

serbia_montenegro_land_use %<>%
  dplyr::select(Year, Area.Code, Area, Item, Unit, Value)%>%
  rename(Country_code_FAO_new = Area.Code,
         Country_new = Area,
         LU_type = Item)

serbia_montenegro_land_use %<>%
  left_join(
    serbia_montenegro_land_use%>%
      group_by(Year, LU_type, Unit)%>%
      summarise(total_area = sum(Value)))

serbia_montenegro_land_use %<>%
  mutate(share_new_country = Value/total_area)

serbia_montenegro_land_use %<>%
  mutate(Country_code_FAO_old = 186)


changed_countries_separate <-
  rbind(Sudan_land_use, serbia_montenegro_land_use)

changed_countries_separate%<>%
  mutate(LU_type = ifelse(grepl("Forest", LU_type),
                          "Forest",
                          LU_type),
         LU_type = ifelse(grepl("pasture", LU_type),
                          "Grassland",
                          LU_type))


NPPpot_all <-
  NPPpot_all%>%
  mutate(Country_code_FAO = as.numeric(Country_code_FAO))%>%
  full_join(changed_countries_separate,
            by = c("Year", "Country_code_FAO" = "Country_code_FAO_old", "LU_type"))


NPPpot_all%<>%
  mutate(NPPpot_tC_arranged = ifelse(!is.na(Country_new),
                                     NPPpot_tC*share_new_country,
                                     NPPpot_tC))

NPPpot_all%<>%
  mutate(Country = ifelse(!is.na(Country_new),
                                     Country_new,
                                     Country),
         Country_code_FAO = ifelse(!is.na(Country_code_FAO_new),
                          Country_code_FAO_new,
                          Country_code_FAO))

NPPpot_all%<>%
  dplyr::select("Year", "Country", "Country_code_FAO", "LU_type", "NPPpot_tC")

NPPpot_all%<>%ungroup()

saveRDS(NPPpot_all, "N:/H73700/data/!projekt/2008_COUPLED/Nicolas/HANPP rechnung/NPPpot_bondeau/NPPpot_by_countries_BACILU_1986_2013_smooth.rds")
