# Supplementary material for: Product level dataset on embodied human appropriation of net primary production
Source: Data Brief. 2023 Oct 29;51:109725. doi: 10.1016/j.dib.2023.109725 (PMC10641586; doi:10.1016/j.dib.2023.109725)
Supplement: Supplementary file 1 [file mmc1.zip › Code/product level HANPP/5.1 NPPpot by products.R]

rm(list = ls())

#### Load NPPact cropland anf fallow, clean up a bit
load("N:/H73700/data/!projekt/2008_COUPLED/Nicolas/HANPP rechnung/product level HANPP/with automatic dwnload FAO/RData/NPPact_cropland.RData")
load("N:/H73700/data/!projekt/2008_COUPLED/Nicolas/HANPP rechnung/product level HANPP/with automatic dwnload FAO/RData/fallow_land.RData")

rm(list=ls()[! ls() %in% c("area_harvested",
                           "area_harvested_arable_crops",
                           "fallow_land_by_products",
                           "summary_NPPact_cropland",
                           "countries_regions",
                           "Country_codes",
                           "Country_properties",
                           "crop_properties",
                           "crop_production")])

NPPpot_all <- readRDS("N:/H73700/data/!projekt/2008_COUPLED/Nicolas/HANPP rechnung/NPPpot_bondeau/NPPpot_by_countries_BACILU_1986_2013_smooth.rds")

#( NPPpot should be arranged for changed countries)


area_harvested_permanent_crops <-
  area_harvested%>%
  filter(`annual or permenent`=="P")%>%
  rename(Harvested_area = Value)%>%
  mutate(Physical_cropped_area = Harvested_area)

Physical_area_all_crops_and_fallow <- 
  rbind(area_harvested_permanent_crops,
        area_harvested_arable_crops%>%
          dplyr::select(colnames(area_harvested_permanent_crops)))

Physical_area_all_crops_and_fallow%<>%
  mutate(ratio_physical_harvested_area = 
           Physical_cropped_area/Harvested_area)

Physical_area_all_crops_and_fallow%<>%
  rename(Country_code = `Area Code`,
         Country = Area)%>%
  left_join(fallow_land_by_products%>%
              mutate(fallow_land_ha_by_items = fallow_land_1000ha_by_items*1000)%>%
              dplyr::select(Country_code, 
                     Country, Year, `Item Code`,
                     Item, fallow_land_ha_by_items),
            by = c("Country_code", "Country", "Year", "Item Code", "Item"))

Physical_area_all_crops_and_fallow%<>%
  filter(Country_code<1000)

## add fallow land to physical land. then calculate share of each product to total physical cropland area
# then allocate NPPpot according to the ratios

Physical_area_all_crops_and_fallow %<>% 
  mutate(cropland_physical_area_by_crops = rowSums(across(c(Physical_cropped_area, fallow_land_ha_by_items)), na.rm = TRUE))


Physical_area_all_crops_and_fallow%<>%
  left_join(Physical_area_all_crops_and_fallow%>%
              group_by(Country_code, Year)%>%
              summarise(total_cropland_physical_area = sum(cropland_physical_area_by_crops, na.rm=T)),
            by = c("Country_code", "Year"))%>%
  mutate(share_crop_by_physical_area = cropland_physical_area_by_crops/total_cropland_physical_area)


colnames(Physical_area_all_crops_and_fallow)
Physical_area_all_crops_and_fallow %<>%
  mutate(Country_code = as.character(Country_code))
NPPpot_by_products <- left_join(Physical_area_all_crops_and_fallow%>%
                                  dplyr::select(Country_code, `Item Code`, Item, Year, Unit,
                                         `annual or permenent`, cropland_physical_area_by_crops,
                                         share_crop_by_physical_area)%>%
                                  rename(arable_or_permanent = `annual or permenent`),
                                NPPpot_all%>%
                                  mutate(Country_code_FAO = as.character(Country_code_FAO))%>%
                                  filter(LU_type=="Cropland"),
                                by = c("Country_code" = "Country_code_FAO", "Year"))%>%
  filter(Year >= 1986,
         Year <= 2013)%>%
  mutate(NPPpot_tdm = NPPpot_tC *2,
         NPPpot_tdm_by_products = NPPpot_tdm * share_crop_by_physical_area)
