# Supplementary material for: Product level dataset on embodied human appropriation of net primary production
Source: Data Brief. 2023 Oct 29;51:109725. doi: 10.1016/j.dib.2023.109725 (PMC10641586; doi:10.1016/j.dib.2023.109725)
Supplement: Supplementary file 1 [file mmc1.zip › Code/product level HANPP/5.2 NPPpot cropland adjust cultivars with thomas' factors.R]

NPPpot_factors_Thomas_GIS_2000 <- readRDS("N:/H73700/data/!projekt/2008_COUPLED/Nicolas/HANPP rechnung/product level HANPP/with automatic dwnload FAO/NPPpot_factors_Thomas_GIS_2000.rds")

str(NPPpot_factors_Thomas_GIS_2000)
NPPpot_factors_Thomas_GIS_2000 %<>%
  mutate(Country = ifelse(Country == "China", "China, mainland", Country),
         Country_number_FAO = ifelse(Country_number_FAO == "351", "41", Country_number_FAO))

str(NPPpot_by_products)
str(NPPpot_factors_Thomas_GIS_2000)

#NPPpot_by_products%<>%
#  select(-c(which(colnames(NPPpot_by_products)=="NPPpot_per_ha_factors_thomas"):ncol(.)))

NPPpot_by_products %<>%
  left_join(NPPpot_factors_Thomas_GIS_2000%>%
              mutate(Item.Code = as.numeric(Item.Code))%>%
              rename(`Item Code` = Item.Code,
                     NPPpot_per_ha_factors_thomas = npp0factors,
                     Country_code = Country_number_FAO)%>%
              dplyr::select(`Item Code`, Country_code, NPPpot_per_ha_factors_thomas),
            by = c("Item Code", "Country_code"))

NPPpot_by_products %<>%
  mutate(NPPpot_with_GIS_factors = cropland_physical_area_by_crops * NPPpot_per_ha_factors_thomas)

NPPpot_by_products%<>%
  left_join(NPPpot_by_products%>%
              group_by(Country_code, Year)%>%
              summarise(total_NPPpot_with_GIS_factors = sum(NPPpot_with_GIS_factors, na.rm=T)),
            by = c("Country_code", "Year"))

NPPpot_by_products%<>%
  mutate(scaling_NPPpot_factor = NPPpot_tdm/total_NPPpot_with_GIS_factors,
         NPPpot_with_GIS_factors_by_products_consistent = NPPpot_with_GIS_factors*scaling_NPPpot_factor)


NPPpot_by_products%<>%
  left_join(NPPpot_by_products%>%
              group_by(Country_code, Year)%>%
              summarise(new_total_NPPpot_with_GIS_factors = sum(NPPpot_with_GIS_factors_by_products_consistent, na.rm=T)),
            by = c("Country_code", "Year"))%>%
  mutate(test = NPPpot_tdm/new_total_NPPpot_with_GIS_factors)


NPPpot_by_products%<>%
  mutate(NPPpot_with_GIS_factors_by_products_consistent = ifelse(test==Inf,
                                                     NPPpot_tdm_by_products,
                                                     NPPpot_with_GIS_factors_by_products_consistent))


NPPpot_by_products%<>%
  mutate(ratio_with_without_GIS = NPPpot_with_GIS_factors_by_products_consistent/NPPpot_tdm_by_products)
