# Supplementary material for: Product level dataset on embodied human appropriation of net primary production
Source: Data Brief. 2023 Oct 29;51:109725. doi: 10.1016/j.dib.2023.109725 (PMC10641586; doi:10.1016/j.dib.2023.109725)
Supplement: Supplementary file 1 [file mmc1.zip › Code/product level HANPP/6.1 HANPPluc_fallow.R]

YEAR <- 2005
gHANPP_time_series_YEAR <- read_xls("N:/H73700/data/!projekt/255_Analyzing_gHANPP/HANPP Zeitreihe/HANPP files/gHANPP_timeseries_nolinks HANPP transfer.xls",
                                         sheet = paste("NPP", YEAR),
                                         skip = 1)%>%
  mutate(Year = YEAR)

gHANPP_time_series <- gHANPP_time_series_YEAR

for (YEAR in c(2000, 1990, 1980, 1970, 1950, 1930, 1910)) {
  gHANPP_time_series_YEAR <- read_xls("N:/H73700/data/!projekt/255_Analyzing_gHANPP/HANPP Zeitreihe/HANPP files/gHANPP_timeseries_nolinks HANPP transfer.xls",
                                      sheet = paste("NPP", YEAR),
                                      skip = 1)%>%
    mutate(Year = YEAR)
  
  gHANPP_time_series %<>% rbind(gHANPP_time_series_YEAR)
}


str(gHANPP_time_series)

gHANPP_time_series %<>%
  mutate(COUNTRY = ifelse(COUNTRY == "China", "China, mainland", COUNTRY),
         FAO_CODE = ifelse(FAO_CODE == 351, 41, FAO_CODE))


ggplot(gHANPP_time_series%>%
         filter(COUNTRY == "Brazil"),
       aes(Year, as.numeric(`dNPPlc cl fallow [tC/yr]`)))+
  geom_point()+
  geom_smooth()

ggplot(gHANPP_time_series%>%
         filter(COUNTRY == "United States"),
       aes(Year, as.numeric(`dNPPlc cl fallow [tC/yr]`)))+
  geom_point()+
  geom_smooth()

# Calculate NPPpot of fallow at country level
## Calculate NPPpot per ha on cropland, calculate NPPact fallow 

NPPpot_by_products %<>%
  mutate(NPPpot_tdm_per_ha = NPPpot_with_GIS_factors_by_products_consistent / cropland_physical_area_by_crops)
fallow_land_by_products %<>%
  mutate(Country_code = as.character(Country_code))
str(fallow_land_by_products)
fallow_land_by_products %<>%
  #select(-c(which(colnames(fallow_land_by_products)=="NPPpot_tdm_per_1000ha"):ncol(.)))
  left_join(NPPpot_by_products%>%
              mutate(`Item Code` = as.numeric(`Item Code`))%>%
              dplyr::select(Country_code, `Item Code`, Year, NPPpot_tdm_per_ha),
            by = c("Country_code", "Item Code", "Year"))

fallow_land_by_products%<>%
  mutate(NPPpot_tdm_per_ha = NPPpot_tdm_per_ha*1000)%>%
  rename(NPPpot_tdm_per_1000ha = NPPpot_tdm_per_ha)%>%
  mutate(NPPpot_fallow_by_products = NPPpot_tdm_per_1000ha*fallow_land_1000ha_by_items)

fallow_land_by_products%<>%
  mutate(NPPact_fallow_estimate_10percent = NPPpot_fallow_by_products*0.9,
         HANPP_luc_fallow_estimate_10percent = NPPpot_fallow_by_products*0.1)

NPPpot_fallow_agg <-
  fallow_land_by_products%>%
  dplyr::select(Country, Country_code, Year, fallow_land_1000ha, NPPpot_tdm_per_1000ha)%>%
  group_by(Country, Country_code, Year)%>%
  summarise(fallow_land_1000ha = mean(fallow_land_1000ha, na.rm=T),
            NPPpot_tdm_per_1000ha = mean(NPPpot_tdm_per_1000ha, na.rm=T))%>%
  ungroup()%>%
  mutate(NPPpot_fallow_tdm = fallow_land_1000ha*NPPpot_tdm_per_1000ha)

# Compare to HANPP time series
NPPpot_fallow_agg%<>%
  mutate(NPPpot_gC_per_m2 = NPPpot_tdm_per_1000ha/20)

#Calculate HANPP luc per NPPpot on fallow, take the mean of 2000 and 2005 and apply to all years
gHANPP_time_series%<>%
  rename(Country_code = FAO_CODE)%>%
  mutate(Country_code = as.character(Country_code))

NPPpot_fallow_agg %<>%
  left_join(gHANPP_time_series%>%
              dplyr::select(Country_code, Year, `dNPPlc cl fallow [tC/yr]`),
            by = c("Country_code", "Year"))

NPPpot_fallow_agg %<>%
  mutate(HANPPluc_cl_fallow_tdm = as.numeric(`dNPPlc cl fallow [tC/yr]`)*2,
         HANPPluc_per_NPPpot = HANPPluc_cl_fallow_tdm/NPPpot_fallow_tdm)

summary(na.exclude(NPPpot_fallow_agg$HANPPluc_per_NPPpot[NPPpot_fallow_agg$HANPPluc_per_NPPpot<Inf]))

ggplot(NPPpot_fallow_agg%>%
         filter(Country == "United States of America"),
       aes(Year, HANPPluc_per_NPPpot))+
  geom_point()+
  geom_smooth()

ggplot(NPPpot_fallow_agg%>%
         filter(Country == "Brazil"),
       aes(Year, HANPPluc_per_NPPpot))+
  geom_point()+
  geom_smooth()

NPPpot_fallow_agg%<>%
  mutate(HANPPluc_per_NPPpot = 
           ifelse(HANPPluc_per_NPPpot >1, 1, HANPPluc_per_NPPpot))%>%
  left_join(NPPpot_fallow_agg%>%
              mutate(HANPPluc_per_NPPpot = ifelse(HANPPluc_per_NPPpot == Inf, NA, HANPPluc_per_NPPpot))%>%
              group_by(Country_code)%>%
              summarise(mean_HANPPluc_per_NPPpot = mean(HANPPluc_per_NPPpot, na.rm=T)),
            by = "Country_code")
