# Supplementary material for: Product level dataset on embodied human appropriation of net primary production
Source: Data Brief. 2023 Oct 29;51:109725. doi: 10.1016/j.dib.2023.109725 (PMC10641586; doi:10.1016/j.dib.2023.109725)
Supplement: Supplementary file 1 [file mmc1.zip › Code/product level HANPP/7. HANPP cropland.R]

library(dplyr)
library(magrittr)
library(tidyr)
library(ggplot2)
library(readxl)

#Calculate HANPPluc fallow based on factors from gHANPP times series (GIS old)

fallow_land_by_products%<>%
  left_join(NPPpot_fallow_agg%>%
              mutate(HANPPluc_per_NPPpot = ifelse(HANPPluc_per_NPPpot == Inf, NA, HANPPluc_per_NPPpot))%>%
              group_by(Country_code)%>%
              summarise(mean_HANPPluc_per_NPPpot = mean(HANPPluc_per_NPPpot, na.rm=T)),
            by = "Country_code")

fallow_land_by_products%<>%
  mutate(NPPact_fallow_with_gHANPP_factor = NPPpot_fallow_by_products*(1-mean_HANPPluc_per_NPPpot),
         HANPP_luc_fallow_with_gHANPP_factor = NPPpot_fallow_by_products*mean_HANPPluc_per_NPPpot)

# Add NPPact fallow to NPPact cropland
#summary_NPPact_cropland<- summary_NPPact_cropland[1:11]
summary_NPPact_cropland %<>%
  left_join(fallow_land_by_products%>%
              dplyr::select(Country_code, `Item Code`, Year, NPPact_fallow_estimate_10percent, NPPact_fallow_with_gHANPP_factor)%>%
              rename(Item_code = `Item Code`)%>%
              mutate(Item_code = as.character(Item_code),
                     Country_code = as.numeric(Country_code)),
            by = c("Country_code", "Item_code", "Year"))

summary_NPPact_cropland%<>%
  mutate(ratio_10percent_gHANPP = NPPact_fallow_estimate_10percent/NPPact_fallow_with_gHANPP_factor)

unique(summary_NPPact_cropland$Country[summary_NPPact_cropland$ratio_10percent_gHANPP>1])

colnames(summary_NPPact_cropland)
summary_NPPact_cropland %<>% 
  mutate(total_NPPact_cropland = rowSums(across(c(NPP_act, NPPact_fallow_with_gHANPP_factor)), na.rm = TRUE),
         total_NPPeco_cropland = rowSums(across(c(NPP_eco, NPPact_fallow_with_gHANPP_factor)), na.rm = TRUE))%>%
  rename(NPP_act_no_fallow = NPP_act,
         NPP_eco_no_fallow = NPP_eco)

NPPpot_by_products %<>%
  mutate(`Item Code` = as.character(`Item Code`))

HANPP_cropland_by_products <- 
  left_join(NPPpot_by_products%>%
              dplyr::select(Country_code, Country, `Item Code`, Item, Year, arable_or_permanent, cropland_physical_area_by_crops,
                     NPPpot_with_GIS_factors_by_products_consistent)%>%
              rename(Item_code = `Item Code`)%>%
              mutate(Country_code = as.numeric(Country_code)),
            summary_NPPact_cropland%>%
              dplyr::select(-Item, -Country),
            by = c("Country_code", "Item_code", "Year"))

HANPP_cropland_by_products$HANPP_luc <- 
  HANPP_cropland_by_products$NPPpot_with_GIS_factors_by_products_consistent - 
  HANPP_cropland_by_products$total_NPPact_cropland

HANPP_cropland_by_products$used_extraction <- 
  HANPP_cropland_by_products$HANPP_harv - 
  HANPP_cropland_by_products$unused_by_products_total

colnames(HANPP_cropland_by_products)
HANPP_cropland_by_products %<>% 
  mutate(HANPP = rowSums(across(c(HANPP_harv, HANPP_luc)), na.rm = TRUE),
         HANPP_without_residues_for_feed = rowSums(across(c(HANPP_harv_without_residues_for_feed, HANPP_luc)), na.rm = TRUE))
         
HANPP_cropland_by_products%<>%
  rename(physical_cropped_area_ha = cropland_physical_area_by_crops,
         NPPpot = NPPpot_with_GIS_factors_by_products_consistent,
         Country_code_FAO = Country_code)%>%
  dplyr::select(1:7,14,8,9,16,10,11,15,23,12,13,17:22,24,25)

HANPP_cropland_by_products%<>%
  filter(!is.na(Country))


  
saveRDS(HANPP_cropland_by_products, "HANPP_cropland_by_products.rds")
write.csv(HANPP_cropland_by_products, "Results/1. Cropland/HANPP_cropland_by_products.csv")


# checks and bar plot
HANPP_cropland_by_products$Country_code<-as.numeric(HANPP_cropland_by_products$Country_code)

summary(HANPP_cropland_by_products$HANPP_harv+
          HANPP_cropland_by_products$total_NPPeco_cropland-
          HANPP_cropland_by_products$total_NPPact_cropland)
summary(HANPP_cropland_by_products$HANPP_harv+
          HANPP_cropland_by_products$HANPP_luc+
          HANPP_cropland_by_products$total_NPPeco_cropland-
          HANPP_cropland_by_products$NPPpot)
summary(HANPP_cropland_by_products$HANPP+
          HANPP_cropland_by_products$total_NPPeco_cropland-
          HANPP_cropland_by_products$NPPpot)
summary(HANPP_cropland_by_products$HANPP_harv_without_residues_for_feed+
          HANPP_cropland_by_products$used_by_products_as_feed+
          HANPP_cropland_by_products$HANPP_luc+
          HANPP_cropland_by_products$total_NPPeco_cropland-
          HANPP_cropland_by_products$NPPpot)


HANPP_cropland_by_products_for_bar_figure <- 
  HANPP_cropland_by_products%>%
  dplyr::select(Country_code, Country, Year, Item_code, Item,
         NPPpot,
         total_NPPeco_cropland,
         HANPP_harv,
         HANPP_harv_without_residues_for_feed,
         used_by_products_as_feed,
         HANPP_luc,
         NPP_eco_no_fallow)%>%
  gather(which(colnames(.)=="NPPpot"):ncol(.),
         key = "NPP_class",
         value = "NPP_t_dm_yr")%>%
  mutate(NPPpot_others = ifelse(NPP_class=="NPPpot", "NPPpot", "Others"),
         NPP_class = factor(NPP_class,
                            levels = c("NPPpot",
                                       "HANPP_luc",
                                       "HANPP_harv",
                                       "HANPP_harv_without_residues_for_feed",
                                       "used_by_products_as_feed",
                                       "total_NPPeco_cropland",
                                       "NPP_eco_no_fallow")))

YEAR <- 2000
COUNTRY <- "Brazil"
ITEM_CODE<- 236


ggplot(HANPP_cropland_by_products_for_bar_figure%>%
         filter(Year == YEAR,
                Country == COUNTRY,
                Item_code==ITEM_CODE,
                NPP_class %in%
                  c("NPPpot",
                    "HANPP_luc",
                    #"HANPP_harv",
                    "HANPP_harv_without_residues_for_feed",
                    "used_by_products_as_feed",
                    "total_NPPeco_cropland"
                    #"NPP_eco_no_fallow"
                    )),
       aes(x = NPPpot_others,
           y = NPP_t_dm_yr))+
  geom_col(aes(fill = NPP_class))

ggplot(HANPP_cropland_by_products_for_bar_figure%>%
         filter(Country == COUNTRY,
                Item_code==ITEM_CODE,
                NPPpot_others == "Others",
                NPP_class %in%
                  c("NPPpot",
                    "HANPP_luc",
                    #"HANPP_harv",
                    "HANPP_harv_without_residues_for_feed",
                    "used_by_products_as_feed",
                    "total_NPPeco_cropland"
                    #"NPP_eco_no_fallow"
                  )),
       aes(x = Year,
           y = NPP_t_dm_yr))+
  geom_area(aes(fill = NPP_class))

COUNTRY <- "Indonesia"
ITEM_CODE<- 254

ggplot(HANPP_cropland_by_products_for_bar_figure%>%
         filter(Year == YEAR,
                Country == COUNTRY,
                Item_code==ITEM_CODE,
                NPP_class %in%
                  c("NPPpot",
                    "HANPP_luc",
                    "HANPP_harv",
                    #"HANPP_harv_without_residues_for_feed",
                    #"used_by_products_as_feed",
                    "total_NPPeco_cropland"
                    #"NPP_eco_no_fallow"
                  )),
       aes(x = NPPpot_others,
           y = NPP_t_dm_yr))+
  geom_col(aes(fill = NPP_class))

ggplot(HANPP_cropland_by_products_for_bar_figure%>%
         filter(Country == COUNTRY,
                Item_code==ITEM_CODE,
                NPPpot_others == "Others",
                NPP_class %in%
                  c("NPPpot",
                    "HANPP_luc",
                    "HANPP_harv",
                    #"HANPP_harv_without_residues_for_feed",
                    #"used_by_products_as_feed",
                    "total_NPPeco_cropland"
                    #"NPP_eco_no_fallow"
                  )),
       aes(x = Year,
           y = NPP_t_dm_yr))+
  geom_area(aes(fill = NPP_class))

save.image("N:/H73700/data/!projekt/2008_COUPLED/Nicolas/HANPP rechnung/product level HANPP/with automatic dwnload FAO/RData/NPPpot_and_HANPP_cropland.RData")
