# Supplementary material for: Product level dataset on embodied human appropriation of net primary production
Source: Data Brief. 2023 Oct 29;51:109725. doi: 10.1016/j.dib.2023.109725 (PMC10641586; doi:10.1016/j.dib.2023.109725)
Supplement: Supplementary file 1 [file mmc1.zip › Code/product level HANPP/7.1 Check HANPP cropland with time series.R]

library(dplyr)
library(magrittr)
library(ggplot2)
library(tidyr)
library(RColorBrewer)
library(readxl)

HANPP_cropland_times_series <- 
  read_xls("N:/H73700/data/!projekt/255_Analyzing_gHANPP/HANPP Zeitreihe/HANPP files/HANPP 2005.xls",
         sheet = "HANPP 2005",
         skip = 7)[c(60:64,69,70),1:159]

HANPP_cropland_times_series%<>%
  gather(5:ncol(.),
         key = "Country_code",
         value = "NPP_1000_t_C_yr_times_series")%>%
  rename(NPP_class = `FAO code`)%>%
  dplyr::select(-1,-2,-3)%>%
  mutate(NPP_1000_t_C_yr_times_series = as.numeric(NPP_1000_t_C_yr_times_series))

HANPP_cropland_times_series%<>%
  mutate(NPP_t_dm_yr_times_series = as.numeric(NPP_1000_t_C_yr_times_series)*2000,
         Year = 2005)%>%
  dplyr::select(-3)

HANPP_cropland_times_series%<>%
  spread(key = "NPP_class",
         value = 3)

HANPP_cropland_times_series%<>%
  mutate(HANPP_luc = rowSums(.[c("dNPPlc harvested cropland", "dNPPlc fallow")], na.rm = TRUE))


HANPP_cropland_times_series$Country_code <- as.numeric(HANPP_cropland_times_series$Country_code)


#HANPP luc
HANPP_cropland_by_products_country_aggregate_2005 <- 
  HANPP_cropland_by_products_for_bar_figure%>%
  #rename(Country_code = Country_code_FAO)%>%
  group_by(Year, 
           Country_code,
           Country,
           NPP_class)%>%
  summarise(NPP_t_dm_yr = sum(NPP_t_dm_yr, na.rm=T))%>%
  filter(Year==2005)


HANPP_cropland_by_products_country_aggregate_2005 %<>%
  filter(NPP_class=="HANPP_luc")%>%
  left_join(HANPP_cropland_times_series%>%
              dplyr::select(Year, Country_code, HANPP_luc),
            by = c("Year",
                   "Country_code"))

HANPP_cropland_by_products_country_aggregate_2005%<>%
  rename(HANPP_luc_me = NPP_t_dm_yr,
         HANPP_luc_times_series = HANPP_luc)%>%
  mutate(unit = "NPP_t_dm_yr")

HANPP_cropland_by_products_country_aggregate_2005%<>%
  mutate(percent_difference_me_time_series = 100*(HANPP_luc_me-HANPP_luc_times_series)/HANPP_luc_times_series)

summary(HANPP_cropland_by_products_country_aggregate_2005$percent_difference_me_time_series)

HANPP_cropland_by_products_country_aggregate_2005%<>%
  filter(!is.na(HANPP_luc_times_series))

(sum(HANPP_cropland_by_products_country_aggregate_2005$HANPP_luc_me, na.rm=T) - 
    sum(HANPP_cropland_by_products_country_aggregate_2005$HANPP_luc_times_series, na.rm=T))/
  sum(HANPP_cropland_by_products_country_aggregate_2005$HANPP_luc_times_series, na.rm=T)

ggplot(HANPP_cropland_by_products_country_aggregate_2005,
       aes(Country_code,
           percent_difference_me_time_series))+
  geom_point()

#Greece is very different, 


ggplot(HANPP_cropland_by_products_country_aggregate_2005%>%
         filter(percent_difference_me_time_series>-10000),
       aes(Country_code,
           percent_difference_me_time_series))+
  geom_point()

ggplot(HANPP_cropland_by_products_country_aggregate_2005)+
  geom_point(aes(Country_code,
                 HANPP_luc_me), color = "Red")+
  geom_point(aes(Country_code,
                 HANPP_luc_times_series), color = "Blue")

summary(HANPP_cropland_by_products_country_aggregate_2005$HANPP_luc_me/HANPP_cropland_by_products_country_aggregate_2005$HANPP_luc_times_series)


#### check HANPP luc fallow and harvested 

fallow_land_by_products%<>%
  mutate(Country_code = as.numeric(Country_code),
         `Item Code` = as.numeric(`Item Code`))

HANPP_cropland_by_products%<>%
  mutate(Country_code_FAO = as.numeric(Country_code_FAO),
         Item_code = as.numeric(Item_code))

HANPP_cropland_by_products%<>%
  left_join(fallow_land_by_products%>%
              dplyr::select(Country_code, Year, `Item Code`, HANPP_luc_fallow_with_gHANPP_factor)%>%
              rename(Country_code_FAO = Country_code,
                     Item_code = `Item Code`),
            by = c("Country_code_FAO", "Year", "Item_code")
            )

HANPP_cropland_by_products%<>%
  mutate(HANPP_luc_no_fallow = HANPP_luc - HANPP_luc_fallow_with_gHANPP_factor)

summary(HANPP_cropland_by_products$HANPP_luc_no_fallow/HANPP_cropland_by_products$HANPP_luc)

HANPP_cropland_by_products_for_bar_figure <- 
  HANPP_cropland_by_products%>%
  dplyr::select(Country_code_FAO, Country, Year, Item_code, Item,
         NPPpot,
         total_NPPeco_cropland,
         HANPP_harv,
         HANPP_luc,
         HANPP_luc_fallow_with_gHANPP_factor,
         HANPP_luc_no_fallow)%>%
  gather(which(colnames(.)=="NPPpot"):ncol(.),
         key = "NPP_class",
         value = "NPP_t_dm_yr")
#almost all HANPPlux is from non fallow (harvested)


#### check Hanpp harv


HANPP_cropland_by_products_country_aggregate_2005 <- 
  HANPP_cropland_by_products_for_bar_figure%>%
  rename(Country_code = Country_code_FAO)%>%
  group_by(Year, 
           Country_code,
           Country,
           NPP_class)%>%
  summarise(NPP_t_dm_yr = sum(NPP_t_dm_yr, na.rm=T))%>%
  filter(Year==2005)

unique(HANPP_cropland_by_products_country_aggregate_2005$NPP_class)
HANPP_cropland_by_products_country_aggregate_2005 %<>%
  filter(NPP_class=="HANPP_harv")%>%
  left_join(HANPP_cropland_times_series%>%
              dplyr::select(Year, Country_code, NPPh),
            by = c("Year",
                   "Country_code"))

HANPP_cropland_by_products_country_aggregate_2005%<>%
  rename(HANPP_harv_me = NPP_t_dm_yr,
         HANPP_harv_times_series = NPPh)%>%
  mutate(unit = "NPP_t_dm_yr")

HANPP_cropland_by_products_country_aggregate_2005%<>%
  filter(!is.na(HANPP_harv_times_series))

HANPP_cropland_by_products_country_aggregate_2005%<>%
  mutate(percent_difference_me_time_series = 100*(HANPP_harv_me-HANPP_harv_times_series)/HANPP_harv_times_series)

summary(HANPP_cropland_by_products_country_aggregate_2005$percent_difference_me_time_series)


(sum(HANPP_cropland_by_products_country_aggregate_2005$HANPP_harv_me, na.rm=T) - 
    sum(HANPP_cropland_by_products_country_aggregate_2005$HANPP_harv_times_series, na.rm=T))/
  sum(HANPP_cropland_by_products_country_aggregate_2005$HANPP_harv_times_series, na.rm=T)


#### check NPPpot


HANPP_cropland_by_products_country_aggregate_2005 <- 
  HANPP_cropland_by_products_for_bar_figure%>%
  rename(Country_code = Country_code_FAO)%>%
  group_by(Year, 
           Country_code,
           Country,
           NPP_class)%>%
  summarise(NPP_t_dm_yr = sum(NPP_t_dm_yr, na.rm=T))%>%
  filter(Year==2005)

unique(HANPP_cropland_by_products_country_aggregate_2005$NPP_class)
HANPP_cropland_times_series$Country_code <- as.numeric(HANPP_cropland_times_series$Country_code)
HANPP_cropland_by_products_country_aggregate_2005 %<>%
  filter(NPP_class=="NPPpot")%>%
  left_join(HANPP_cropland_times_series%>%
              dplyr::select(Year, Country_code, NPP0),
            by = c("Year",
                   "Country_code"))

HANPP_cropland_by_products_country_aggregate_2005%<>%
  rename(NPPpot_me = NPP_t_dm_yr,
         NPPpot_times_series = NPP0)%>%
  mutate(unit = "NPP_t_dm_yr")

HANPP_cropland_by_products_country_aggregate_2005%<>%
  filter(!is.na(NPPpot_times_series))

HANPP_cropland_by_products_country_aggregate_2005%<>%
  mutate(percent_difference_me_time_series = 100*(NPPpot_me-NPPpot_times_series)/NPPpot_times_series)

summary(HANPP_cropland_by_products_country_aggregate_2005$percent_difference_me_time_series)


(sum(HANPP_cropland_by_products_country_aggregate_2005$NPPpot_me, na.rm=T) - 
    sum(HANPP_cropland_by_products_country_aggregate_2005$NPPpot_times_series, na.rm=T))/
  sum(HANPP_cropland_by_products_country_aggregate_2005$NPPpot_times_series, na.rm=T)


#### check NPPeco


HANPP_cropland_by_products_country_aggregate_2005 <- 
  HANPP_cropland_by_products_for_bar_figure%>%
  rename(Country_code = Country_code_FAO)%>%
  group_by(Year, 
           Country_code,
           Country,
           NPP_class)%>%
  summarise(NPP_t_dm_yr = sum(NPP_t_dm_yr, na.rm=T))%>%
  filter(Year==2005)

unique(HANPP_cropland_by_products_country_aggregate_2005$NPP_class)
HANPP_cropland_times_series$Country_code <- as.numeric(HANPP_cropland_times_series$Country_code)
HANPP_cropland_by_products_country_aggregate_2005 %<>%
  filter(NPP_class=="total_NPPeco_cropland")%>%
  left_join(HANPP_cropland_times_series%>%
              dplyr::select(Year, Country_code, NPPt),
            by = c("Year",
                   "Country_code"))

HANPP_cropland_by_products_country_aggregate_2005%<>%
  rename(NPPeco_me = NPP_t_dm_yr,
         NPPeco_times_series = NPPt)%>%
  mutate(unit = "NPP_t_dm_yr")

HANPP_cropland_by_products_country_aggregate_2005%<>%
  filter(!is.na(NPPeco_times_series))

HANPP_cropland_by_products_country_aggregate_2005%<>%
  mutate(percent_difference_me_time_series = 100*(NPPeco_me-NPPeco_times_series)/NPPeco_times_series)

summary(HANPP_cropland_by_products_country_aggregate_2005$percent_difference_me_time_series)


(sum(HANPP_cropland_by_products_country_aggregate_2005$NPPeco_me, na.rm=T) - 
    sum(HANPP_cropland_by_products_country_aggregate_2005$NPPeco_times_series, na.rm=T))/
  sum(HANPP_cropland_by_products_country_aggregate_2005$NPPeco_times_series, na.rm=T)

#In NPPeco (NPPt) from the time series, there is no NPPeco from fallow..
summary(HANPP_cropland_by_products$NPPact_fallow_with_gHANPP_factor/
          HANPP_cropland_by_products$total_NPPeco_cropland)


#### check NPP_eco_no_fallow


HANPP_cropland_by_products_country_aggregate_2005 <- 
  HANPP_cropland_by_products_for_bar_figure%>%
  rename(Country_code = Country_code_FAO)%>%
  group_by(Year, 
           Country_code,
           Country,
           NPP_class)%>%
  summarise(NPP_t_dm_yr = sum(NPP_t_dm_yr, na.rm=T))%>%
  filter(Year==2005)

unique(HANPP_cropland_by_products_country_aggregate_2005$NPP_class)
HANPP_cropland_times_series$Country_code <- as.numeric(HANPP_cropland_times_series$Country_code)
HANPP_cropland_by_products_country_aggregate_2005 %<>%
  filter(NPP_class=="NPP_eco_no_fallow")%>%
  left_join(HANPP_cropland_times_series%>%
              dplyr::select(Year, Country_code, NPPt),
            by = c("Year",
                   "Country_code"))

HANPP_cropland_by_products_country_aggregate_2005%<>%
  rename(NPP_eco_no_fallow_me = NPP_t_dm_yr,
         NPP_eco_no_fallow_times_series = NPPt)%>%
  mutate(unit = "NPP_t_dm_yr")

HANPP_cropland_by_products_country_aggregate_2005%<>%
  filter(!is.na(NPP_eco_no_fallow_times_series))

HANPP_cropland_by_products_country_aggregate_2005%<>%
  mutate(percent_difference_me_time_series = 100*(NPP_eco_no_fallow_me-NPP_eco_no_fallow_times_series)/NPP_eco_no_fallow_times_series)

summary(HANPP_cropland_by_products_country_aggregate_2005$percent_difference_me_time_series)


(sum(HANPP_cropland_by_products_country_aggregate_2005$NPP_eco_no_fallow_me, na.rm=T) - 
    sum(HANPP_cropland_by_products_country_aggregate_2005$NPP_eco_no_fallow_times_series, na.rm=T))/
  sum(HANPP_cropland_by_products_country_aggregate_2005$NPP_eco_no_fallow_times_series, na.rm=T)
