# Supplementary material for: Product level dataset on embodied human appropriation of net primary production
Source: Data Brief. 2023 Oct 29;51:109725. doi: 10.1016/j.dib.2023.109725 (PMC10641586; doi:10.1016/j.dib.2023.109725)
Supplement: Supplementary file 1 [file mmc1.zip › Code/product level HANPP/8. HANPP grassland.R]

library(dplyr)
library(magrittr)
library(tidyr)
library(ggplot2)
library(readxl)

rm(list = ls())
setwd("N:/H73700/data/!projekt/2008_COUPLED/Nicolas/HANPP rechnung/product level HANPP/with automatic dwnload FAO")
load("N:/H73700/data/!projekt/2008_COUPLED/Nicolas/HANPP rechnung/product level HANPP/with automatic dwnload FAO/RData/HANPPharv_grassland_and_animal_feed_monogas_no_resid.RData")

NPPpot_all <- readRDS("N:/H73700/data/!projekt/2008_COUPLED/Nicolas/HANPP rechnung/NPPpot_bondeau/NPPpot_by_countries_BACILU_1986_2013_smooth.rds")
NPPpot_grassland <- NPPpot_all%>%
  filter(LU_type=="Grassland")

YEAR <- 2005
gHANPP_time_series_YEAR <- read_xls("N:/H73700/data/!projekt/255_Analyzing_gHANPP/HANPP Zeitreihe/HANPP files/gHANPP_timeseries_nolinks HANPP transfer.xls",
                                    sheet = paste("NPP", YEAR),
                                    skip = 1)%>%
  mutate(Year = YEAR)

gHANPP_time_series <- gHANPP_time_series_YEAR

for (YEAR in c(2000, 1990, 1980, 1970, 1950, 1930, 1910)) {
  gHANPP_time_series_YEAR <- read_xls("N:/H73700/data/!projekt/255_Analyzing_gHANPP/HANPP Zeitreihe/HANPP files/gHANPP_timeseries_nolinks HANPP transfer.xls",
                                      sheet = paste("NPP", YEAR),
                                      skip = 1)%>%
    mutate(Year = YEAR)
  
  gHANPP_time_series %<>% rbind(gHANPP_time_series_YEAR)
}

rm(gHANPP_time_series_YEAR)

str(gHANPP_time_series)

gHANPP_time_series %<>%
  mutate(COUNTRY = ifelse(COUNTRY == "China", "China, mainland", COUNTRY),
         FAO_CODE = ifelse(FAO_CODE == 351, 41, FAO_CODE))


gHANPP_time_series%<>%
  rename(Country_code = FAO_CODE)%>%
  mutate(Country_code = as.character(Country_code))%>%
  filter(COUNTRY>0)


NPPpot_grassland %<>%
  left_join(gHANPP_time_series%>%
              mutate(Country_code = as.numeric(Country_code))%>%
              dplyr::select(Country_code, Year,  `dNPPlc - LU [tC/yr]`, `dNPPlc degr gras [tC]`),
            by = c("Country_code_FAO" = "Country_code", "Year"))%>%
  rename(Country_code = Country_code_FAO)

NPPpot_grassland%<>%
  mutate(`dNPPlc - LU [tC/yr]` = as.numeric(`dNPPlc - LU [tC/yr]`),
         `dNPPlc degr gras [tC]` = as.numeric(`dNPPlc degr gras [tC]`))%>%
  mutate(HANPPluc_time_series_tC = `dNPPlc - LU [tC/yr]`+`dNPPlc degr gras [tC]`)

NPPpot_grassland%<>%
  mutate(HANPPluc_per_NPPpot = HANPPluc_time_series_tC/NPPpot_tC)

summary(NPPpot_grassland$HANPPluc_per_NPPpot)
NPPpot_grassland$mean_HANPPluc_per_NPPpot<-NULL
NPPpot_grassland%<>%
  mutate(HANPPluc_per_NPPpot = 
           ifelse(HANPPluc_per_NPPpot >1, 1, HANPPluc_per_NPPpot))

NPPpot_grassland%<>%
  left_join(NPPpot_grassland%>%
              mutate(HANPPluc_per_NPPpot = ifelse(HANPPluc_per_NPPpot == Inf, NA, HANPPluc_per_NPPpot))%>%
              group_by(Country_code)%>%
              summarise(mean_HANPPluc_per_NPPpot = mean(HANPPluc_per_NPPpot, na.rm=T)),
            by = "Country_code")

NPPpot_grassland%<>%
  mutate(mean_HANPPluc_per_NPPpot = ifelse(grepl("China", Country), 
                                           mean(NPPpot_grassland$mean_HANPPluc_per_NPPpot[grepl("China", NPPpot_grassland$Country)], na.rm=T),
                                           mean_HANPPluc_per_NPPpot))

summary(NPPpot_grassland$mean_HANPPluc_per_NPPpot)

NPPpot_grassland%<>%
  mutate(NPPpot_dm = NPPpot_tC*2)

HANPP_grassland <- list_grassland_and_animal_products[["summary_HANPP_harv_grassland"]]%>%
  filter(Year>=1986,
         Year<=2013)


###

#HANPP_grassland%<>%
#  mutate(Country = ifelse(grepl("China", Country), "China", Country))%>%
#  group_by(Year, animal, Country, unit)%>%
#  summarise(HANPP_harv_grassland = sum(HANPP_harv_grassland, na.rm=T))%>%
#  ungroup()

HANPP_grassland %<>%
  left_join(HANPP_grassland%>%
              group_by(Year, Country)%>%
              summarise(total_HANPP_harv_grassland = sum(HANPP_harv_grassland, na.rm=T)), 
            by = c("Year", "Country"))%>%
  mutate(share_animal_in_total_HANPP_harv = HANPP_harv_grassland/total_HANPP_harv_grassland)

HANPP_grassland%<>%
  left_join(countries_regions%>%
              dplyr::select(country, country.code)%>%
              rename(Country = country,
                     Country_code = country.code),
            by = "Country")


HANPP_grassland%<>%
  dplyr::select(-Country_code)%>%
  left_join(NPPpot_grassland%>%
              dplyr::select(Country, Country_code, Year, NPPpot_dm, mean_HANPPluc_per_NPPpot)%>%
              mutate(Country_code = as.numeric(Country_code)),
            by = c("Country", "Year"))

HANPP_grassland%<>%
  rename(NPPpot_dm_total_all_animals = NPPpot_dm)

HANPP_grassland%<>%
  mutate(NPPpot_dm_by_animals = NPPpot_dm_total_all_animals*share_animal_in_total_HANPP_harv,
         HANPP_luc_by_animals = NPPpot_dm_by_animals*mean_HANPPluc_per_NPPpot)

HANPP_grassland%<>%
  mutate(NPPact = NPPpot_dm_by_animals - HANPP_luc_by_animals,
         NPPeco = NPPact - HANPP_harv_grassland)

HANPP_grassland%<>%
  rename(HANPP_harv = HANPP_harv_grassland,
         HANPP_luc = HANPP_luc_by_animals,
         NPP_pot = NPPpot_dm_by_animals)

HANPP_grassland%<>%
  dplyr::select(Year, Country_code, Country, animal,
         unit, NPP_pot, HANPP_harv, HANPP_luc, NPPact, NPPeco)%>%
  mutate(HANPP = HANPP_luc + HANPP_harv)

HANPP_grassland_by_animals <- HANPP_grassland
rm(HANPP_grassland)

HANPP_grassland_by_animals%<>%
  filter(!is.na(NPP_pot))

# Here I set the minimum NPPeco at 5% of NPPact (adjusting NPPact at the same time)
unique(HANPP_grassland_by_animals$Country[HANPP_grassland_by_animals$NPPeco<0])
HANPP_grassland_by_animals%<>%
  mutate(NPPeco = ifelse(NPPeco<0.05*NPPact, (0.05/0.95)*HANPP_harv, NPPeco),
         NPPact = NPPeco + HANPP_harv,
         HANPP_luc = NPP_pot-NPPact,
         HANPP = HANPP_harv+HANPP_luc)

#View(HANPP_grassland_by_animals%>%
 #      mutate(NPPeco_per_NPPact = NPPeco/NPPact))

saveRDS(HANPP_grassland_by_animals, "HANPP_grassland_by_animals.rds")
saveRDS(HANPP_grassland_by_animals, "code/shiny app HANPP grassland/HANPP_grassland_by_animals.rds")
write.csv(HANPP_grassland_by_animals, "Results/2. Grassland and Animal feed/HANPP_grassland_by_animals.csv")


# Here I multiply NPPact by 2.5
#View(HANPP_grassland_by_animals%>%
 #      mutate(HANPP_harv_per_NPPact = HANPP_harv/NPPact))
#2.5 does not seem to be enough for many countries, esp. egypt, el salvador, etc. Netherlands is at 1.2


#View(HANPP_grassland_by_animals%>%
 #      mutate(NPPact = ifelse(NPPact<HANPP_harv, 2.5*NPPact, NPPact),
  #            NPPeco = NPPact-HANPP_harv,
   #           HANPP_luc = NPP_pot-NPPact,
    #          HANPP = HANPP_harv+HANPP_luc,
     #         NPPeco_per_NPPact = NPPeco/NPPact))

summary(HANPP_grassland_by_animals$HANPP_harv+
          HANPP_grassland_by_animals$NPPeco-
          HANPP_grassland_by_animals$NPPact)
summary(HANPP_grassland_by_animals$HANPP_harv+
          HANPP_grassland_by_animals$HANPP_luc+
          HANPP_grassland_by_animals$NPPeco-
          HANPP_grassland_by_animals$NPP_pot)
summary(HANPP_grassland_by_animals$HANPP+
          HANPP_grassland_by_animals$NPPeco-
          HANPP_grassland_by_animals$NPP_pot)


HANPP_grassland_by_animals_for_bar_figure <- 
  HANPP_grassland_by_animals%>%
  dplyr::select(Country_code, Country, Year, animal,
         NPP_pot,
         NPPeco,
         HANPP_harv,
         HANPP_luc)%>%
  gather(which(colnames(.)=="NPP_pot"):ncol(.),
         key = "NPP_class",
         value = "NPP_t_dm_yr")%>%
  mutate(NPPpot_others = ifelse(NPP_class=="NPP_pot", "NPPpot", "Others"),
         NPP_class = factor(NPP_class,
                            levels = c("NPP_pot",
                                       "HANPP_luc",
                                       "HANPP_harv",
                                       "NPPeco")))

HANPP_grassland_by_animals_for_bar_figure%<>%
  rename(Country_code_FAO = Country_code)

HANPP_grassland_by_animals_for_bar_figure%<>%
  rbind(as.data.frame(HANPP_grassland_by_animals_for_bar_figure%>%
                        group_by(Country_code_FAO, Country, Year, NPP_class, NPPpot_others)%>%
                        summarise(NPP_t_dm_yr = sum(NPP_t_dm_yr, na.rm = T))%>%
                        mutate(animal = ".Total all animals")%>%
                        dplyr::select(colnames(HANPP_grassland_by_animals_for_bar_figure))))

HANPP_grassland_by_animals_for_bar_figure%<>%
  rbind(as.data.frame(HANPP_grassland_by_animals_for_bar_figure%>%
                        group_by(animal, Year, NPP_class, NPPpot_others)%>%
                        summarise(NPP_t_dm_yr = sum(NPP_t_dm_yr, na.rm = T))%>%
                        mutate(Country_code_FAO = "0",
                               Country = ".Total all countries")%>%
                        dplyr::select(colnames(HANPP_grassland_by_animals_for_bar_figure))))


save.image("N:/H73700/data/!projekt/2008_COUPLED/Nicolas/HANPP rechnung/product level HANPP/with automatic dwnload FAO/RData/NPPpot_and_HANPP_grassland.RData")


# control Zeitreihe 

library(readxl)

Zeitreihe_HANPPluc <- 
  read_xls("N:/H73700/data/!projekt/255_Analyzing_gHANPP/HANPP Zeitreihe/HANPP files/HANPP 2005.xls",
           sheet = "HANPP 2005",
           skip = 7)[72,3:159]

Zeitreihe_HANPPluc%<>%
  gather(3:ncol(.),
         key = Country_code_FAO,
         value = HANPP_luc_Zeitreihe_tC)

Zeitreihe_HANPPluc%<>%
  rename(unit = 1,
         old_name = 2)%>%
  mutate(Year = 2005,
         HANPP_luc_Zeitreihe_tdm = as.numeric(HANPP_luc_Zeitreihe_tC)*2000,
         unit = "t dm/yr")

control_HANPP_luc_grassland <-
  HANPP_grassland_by_animals_for_bar_figure%>%
  filter(NPP_class=="HANPP_luc",
         Year == 2005,
         animal == ".Total all animals")%>%
  rename(HANPP_luc_me_tdm = NPP_t_dm_yr)

control_HANPP_luc_grassland%<>%
  left_join(Zeitreihe_HANPPluc,
            by = c("Country_code_FAO", "Year"))

control_HANPP_luc_grassland%<>%
  mutate(percent_difference_me_Zeitreihe = 100*(HANPP_luc_me_tdm - HANPP_luc_Zeitreihe_tdm)/HANPP_luc_Zeitreihe_tdm)

summary(control_HANPP_luc_grassland$percent_difference_me_Zeitreihe)

control_HANPP_luc_grassland%<>%
  filter(!is.na(HANPP_luc_Zeitreihe_tdm))

(sum(control_HANPP_luc_grassland$HANPP_luc_me_tdm, na.rm=T) - 
    sum(control_HANPP_luc_grassland$HANPP_luc_Zeitreihe_tdm, na.rm=T))/
  sum(control_HANPP_luc_grassland$HANPP_luc_Zeitreihe_tdm, na.rm=T)
# In 2005, globally, I have 7% less HANPPluc (In some countries +/- 80 to 100%)


##################################################################
# Now do allocation to animal products with GIS, gridded livestock
##################################################################
