# Supplementary material for: Product level dataset on embodied human appropriation of net primary production
Source: Data Brief. 2023 Oct 29;51:109725. doi: 10.1016/j.dib.2023.109725 (PMC10641586; doi:10.1016/j.dib.2023.109725)
Supplement: Supplementary file 1 [file mmc1.zip › Code/product level HANPP/9. HANPP forest.R]

rm(list = ls())
setwd("N:/H73700/data/!projekt/2008_COUPLED/Nicolas/HANPP rechnung/product level HANPP/with automatic dwnload FAO")

NPPpot_all <- readRDS("N:/H73700/data/!projekt/2008_COUPLED/Nicolas/HANPP rechnung/NPPpot_bondeau/NPPpot_by_countries_BACILU_1986_2013_smooth.rds")
NPPpot_forest <- NPPpot_all%>%
  filter(LU_type=="Forest")%>%
  mutate(Country_code_FAO = as.character(Country_code_FAO))%>%
  rename(Country_code = Country_code_FAO)

load("N:/H73700/data/!projekt/2008_COUPLED/Nicolas/HANPP rechnung/product level HANPP/with automatic dwnload FAO/RData/HANPPharv_Forest.RData")

HANPP_forest <- summary_HANPP_harv_forest%>%
  filter(Year>=1986,
         Year<=2013)

Total_HANPP_harv_forest <-
  HANPP_forest%>%
  group_by(Year, Country_code, Country)%>%
  summarise(total_HANPP_harv_forest = sum(HANPP_harv, na.rm=T))

Total_HANPP_harv_forest%<>%
  left_join(NPPpot_forest%>%
              mutate(NPPpot_tdm = 2*NPPpot_tC)%>%
              dplyr::select(Country_code, Year, NPPpot_tdm),
            by = c("Country_code", "Year"))%>%
  mutate(excessive_HANPP_harv_forest = ifelse(total_HANPP_harv_forest - NPPpot_tdm >0, total_HANPP_harv_forest - NPPpot_tdm, 0))


HANPP_forest %<>%
  left_join(HANPP_forest%>%
              group_by(Year, Country_code)%>%
              summarise(total_HANPP_harv = sum(HANPP_harv, na.rm=T)), 
            by = c("Year", "Country_code"))


HANPP_forest%<>%
  left_join(NPPpot_forest%>%
              mutate(NPPpot_tdm = 2*NPPpot_tC)%>%
              dplyr::select(Country_code, Year, NPPpot_tdm),
            by = c("Country_code", "Year"))%>%
  #mutate(NPPpot_tdm = NPPpot_tdm*share_product_in_total_HANPP_harv)%>%
  mutate(excessive_HANPP_harv_forest = ifelse(total_HANPP_harv - NPPpot_tdm >0, total_HANPP_harv - NPPpot_tdm, 0))


HANPP_forest %<>%
  mutate(WF_IR = ifelse(grepl("fuel", product), "WF", "IR"))

HANPP_forest %<>%
  mutate(excessive_HANPP_harv_forest = ifelse(WF_IR=="WF", excessive_HANPP_harv_forest, 0))

HANPP_forest %<>%
  left_join(HANPP_forest%>%
              group_by(Year, Country_code, WF_IR)%>%
              summarise(HANPP_harv_by_WF_IR = sum(HANPP_harv, na.rm=T)), 
            by = c("Year", "Country_code", "WF_IR"))%>%
  mutate(share_conif_nonconif_by_WF_IR = HANPP_harv/HANPP_harv_by_WF_IR)

HANPP_forest %<>%
  mutate(excessive_HANPP_harv_forest_by_product = excessive_HANPP_harv_forest*share_conif_nonconif_by_WF_IR)

HANPP_forest %<>%
  mutate(HANPP_harv_in_forest = HANPP_harv - excessive_HANPP_harv_forest_by_product)

### In some countries, woodfuel is not enough to cover the entire excess HANPPharv, so need to allow for industrial roundwood from grassland (e.g. portugal olive trees)
HANPP_forest %<>%
  mutate(excessive_HANPP_harv_forest_by_product = ifelse(HANPP_harv_in_forest<0, 
                                                         excessive_HANPP_harv_forest_by_product+HANPP_harv_in_forest, 
                                                         excessive_HANPP_harv_forest_by_product),
         excessive_HANPP_harv_forest_IR = ifelse(HANPP_harv_in_forest<0, -HANPP_harv_in_forest, 0),
         HANPP_harv_in_forest = HANPP_harv - excessive_HANPP_harv_forest_by_product)

HANPP_forest %<>%
  left_join(HANPP_forest%>%
              group_by(Year, Country_code)%>%
              summarise(total_excessive_HANPP_harv_forest_IR = sum(excessive_HANPP_harv_forest_IR, na.rm=T)), 
            by = c("Year", "Country_code"))

HANPP_forest %<>%
  mutate(total_excessive_HANPP_harv_forest_IR = ifelse(WF_IR=="IR", total_excessive_HANPP_harv_forest_IR, 0))

HANPP_forest %<>%
  mutate(excessive_HANPP_harv_forest_IR_by_product = total_excessive_HANPP_harv_forest_IR*share_conif_nonconif_by_WF_IR)

HANPP_forest %<>%
  mutate(excessive_HANPP_harv_forest_IR_and_FW_by_product = excessive_HANPP_harv_forest_by_product+excessive_HANPP_harv_forest_IR_by_product)


HANPP_forest %<>%
  mutate(HANPP_harv_in_forest = HANPP_harv - excessive_HANPP_harv_forest_IR_and_FW_by_product)


HANPP_forest %<>%
  left_join(HANPP_forest%>%
              group_by(Year, Country_code)%>%
              summarise(total_HANPP_harv_forest = sum(HANPP_harv_in_forest, na.rm=T)), 
            by = c("Year", "Country_code"))%>%
  mutate(share_product_in_total_HANPPharv_forest = HANPP_harv_in_forest/ total_HANPP_harv_forest)%>%
  mutate(NPPpot_tdm_by_products = NPPpot_tdm*share_product_in_total_HANPPharv_forest)


HANPP_forest%<>%
  mutate(unit = "t dm/year")

excessiv_HANPP_harv_in_forest <- 
  HANPP_forest%>%
  dplyr::select(colnames(.)[1:4],
         unit,
         excessive_HANPP_harv_forest_IR_and_FW_by_product)%>%
  filter(excessive_HANPP_harv_forest_IR_and_FW_by_product>0)

saveRDS(excessiv_HANPP_harv_in_forest, "excessiv_HANPP_harv_in_forest.rds")


HANPP_forest%<>%
  dplyr::select(colnames(.)[1:4],
         "unit",
         "NPPpot_tdm_by_products",
         "HANPP_harv_in_forest")

HANPP_forest%<>%
  rename(NPPpot = NPPpot_tdm_by_products,
         HANPP_harv = HANPP_harv_in_forest)%>%
  mutate(NPPact = NPPpot,
         NPPeco = NPPpot - HANPP_harv,
         HANPP_luc = 0)

#Now at least there is no negative NPPeco in forest, but in reality need to calculate the amount of wood harvested on grassland externally and for all countries
#As well need to add excessiv HANPPharv to grassland HANPPharv

HANPP_forest_by_products <- HANPP_forest
rm(HANPP_forest)

HANPP_forest_by_products%<>%
  filter(!is.na(NPPpot))


# Here I set the minimum NPPeco at 5% of NPPact (adjusting NPPact at the same time)
unique(HANPP_forest_by_products$Country[HANPP_forest_by_products$NPPeco<0])
#with method above, just 10^-9 negative so actually is 0
View(HANPP_forest_by_products%>%
       mutate(NPPeco = ifelse(NPPeco<0.05*NPPact, (0.05/0.95)*HANPP_harv, NPPeco),
              NPPact = NPPeco + HANPP_harv,
              HANPP_luc = NPPpot-NPPact,
              HANPP = HANPP_harv+HANPP_luc,
              NPPeco_per_NPPact = NPPeco/NPPact))

# problem is the I have to allow for HANPPluc != 0 or change NPPpot

# Allocate excessive HANPPharv to grassland
HANPP_forest_by_products%<>%
  mutate(excessive_HANPP_harv = ifelse(NPPeco<0, -NPPeco, 0),
         HANPP_harv = HANPP_harv - excessive_HANPP_harv,
         NPPeco = NPPpot - HANPP_harv,
         HANPP = HANPP_harv)


summary(HANPP_forest_by_products$HANPP_harv+
          HANPP_forest_by_products$NPPeco-
          HANPP_forest_by_products$NPPact)
summary(HANPP_forest_by_products$HANPP_harv+
          HANPP_forest_by_products$HANPP_luc+
          HANPP_forest_by_products$NPPeco-
          HANPP_forest_by_products$NPPpot)
summary(HANPP_forest_by_products$HANPP+
          HANPP_forest_by_products$NPPeco-
          HANPP_forest_by_products$NPPpot)


HANPP_forest_by_products_for_bar_figure <- 
  HANPP_forest_by_products%>%
  dplyr::select(Country_code, Country, Year, product,
         NPPpot,
         NPPeco,
         HANPP_harv,
         HANPP_luc)%>%
  gather(which(colnames(.)=="NPPpot"):ncol(.),
         key = "NPP_class",
         value = "NPP_t_dm_yr")%>%
  mutate(NPPpot_others = ifelse(NPP_class=="NPPpot", "NPPpot", "Others"),
         NPP_class = factor(NPP_class,
                            levels = c("NPPpot",
                                       "HANPP_luc",
                                       "HANPP_harv",
                                       "NPPeco")))

HANPP_forest_by_products_for_bar_figure%<>%
  rename(Country_code_FAO = Country_code)

HANPP_forest_by_products_for_bar_figure%<>%
  rbind(as.data.frame(HANPP_forest_by_products_for_bar_figure%>%
                        group_by(Country_code_FAO, Country, Year, NPP_class, NPPpot_others)%>%
                        summarise(NPP_t_dm_yr = sum(NPP_t_dm_yr, na.rm = T))%>%
                        mutate(product = ".Total all products")%>%
                        dplyr::select(colnames(HANPP_forest_by_products_for_bar_figure))))

HANPP_forest_by_products_for_bar_figure%<>%
  rbind(as.data.frame(HANPP_forest_by_products_for_bar_figure%>%
                        group_by(product, Year, NPP_class, NPPpot_others)%>%
                        summarise(NPP_t_dm_yr = sum(NPP_t_dm_yr, na.rm = T))%>%
                        mutate(Country_code_FAO = "0",
                               Country = ".Total all countries")%>%
                        dplyr::select(colnames(HANPP_forest_by_products_for_bar_figure))))

#saveRDS(wood, "N:/H73700/data/!projekt/2008_COUPLED/Nicolas/HANPP rechnung/new eHANPP with product level factors/forest/wood.rds")
saveRDS(HANPP_forest_by_products, "HANPP_forest_by_products.rds")
write.csv(HANPP_forest_by_products, "Results/3. Forest/HANPP_forest_by_products.csv")
save.image("N:/H73700/data/!projekt/2008_COUPLED/Nicolas/HANPP rechnung/product level HANPP/with automatic dwnload FAO/RData/NPPpot_and_HANPP_Forest.RData")


# control Zeitreihe 

library(readxl)

Zeitreihe_HANPPharv <- 
  read_xls("N:/H73700/data/!projekt/255_Analyzing_gHANPP/HANPP Zeitreihe/HANPP files/HANPP 2005.xls",
           sheet = "HANPP 2005",
           skip = 7)[73,3:159]

Zeitreihe_HANPPharv%<>%
  gather(3:ncol(.),
         key = Country_code_FAO,
         value = HANPP_harv_Zeitreihe_tC)

Zeitreihe_HANPPharv%<>%
  rename(unit = 1,
         old_name = 2)%>%
  mutate(Year = 2005,
         HANPP_harv_Zeitreihe_tdm = as.numeric(HANPP_harv_Zeitreihe_tC)*2000,
         unit = "t dm/yr")

control_HANPP_harv_forest <-
  HANPP_forest_by_products_for_bar_figure%>%
  filter(NPP_class=="HANPP_harv",
         Year == 2005,
         product == ".Total all products")%>%
  rename(HANPP_harv_me_tdm = NPP_t_dm_yr)

control_HANPP_harv_forest%<>%
  left_join(Zeitreihe_HANPPharv,
            by = c("Country_code_FAO", "Year"))

control_HANPP_harv_forest%<>%
  mutate(percent_difference_me_Zeitreihe = 100*(HANPP_harv_me_tdm - HANPP_harv_Zeitreihe_tdm)/HANPP_harv_Zeitreihe_tdm)

summary(control_HANPP_harv_forest$percent_difference_me_Zeitreihe[control_HANPP_harv_forest$percent_difference_me_Zeitreihe<Inf])

control_HANPP_harv_forest%<>%
  filter(!is.na(HANPP_harv_Zeitreihe_tdm))

(sum(control_HANPP_harv_forest$HANPP_harv_me_tdm, na.rm=T) - 
    sum(control_HANPP_harv_forest$HANPP_harv_Zeitreihe_tdm, na.rm=T))/
  sum(control_HANPP_harv_forest$HANPP_harv_Zeitreihe_tdm, na.rm=T)
# In 2005, globally, I have 7% more HANPPharv (In some countries +/- 80 to 100%), no russia
