# Supplementary material for: Product level dataset on embodied human appropriation of net primary production
Source: Data Brief. 2023 Oct 29;51:109725. doi: 10.1016/j.dib.2023.109725 (PMC10641586; doi:10.1016/j.dib.2023.109725)
Supplement: Supplementary file 1 [file mmc1.zip › Code/trilateral/for sankeys gg all countries.R]

library(dplyr)
library(magrittr)
library(ggplot2)
library(tidyr)
library(RColorBrewer)
library(networkD3)

memory.limit(size = 10000000000000)


#embodied_HANPP_cropland <- readRDS("N:/H73700/data/!projekt/2008_COUPLED/Nicolas/HANPP rechnung/new eHANPP with product level factors/cropland/embodied rds/embodied_dm_HANPP_area_cropland_2013.rds")
embodied_HANPP_cropland <- readRDS("embodied rds/embodied_dm_HANPP_area_cropland.rds")

embodied_HANPP_cropland%<>%filter(Year>=2011)

embodied_HANPP_cropland%<>%
  dplyr::select(Year, Processed_prod, Feed_prod, Origin, Destination,
                HANPP_embodied_in_final_consumption,
                HANPP_embodied_in_ap_production)%>%
  filter(HANPP_embodied_in_ap_production!=0|HANPP_embodied_in_final_consumption!=0,
         !is.na(HANPP_embodied_in_ap_production)|!is.na(HANPP_embodied_in_final_consumption))


#embodied_HANPP_grassland <- readRDS("N:/H73700/data/!projekt/2008_COUPLED/Nicolas/HANPP rechnung/new eHANPP with product level factors/grassland/embodied rds/embodied_HANPP_grassland.rds")
embodied_HANPP_grassland <- readRDS("grassland/embodied rds/embodied_HANPP_grassland.rds")

#embodied_HANPP_grassland%<>%filter(Year==2013)
embodied_HANPP_grassland%<>%filter(Year>=2011)

unique(embodied_HANPP_grassland$primary_product)

embodied_HANPP_grassland%<>%
  mutate(Feed_prod = "Grass")

embodied_HANPP_grassland%<>%
  rename(Processed_prod = primary_product,
         HANPP_embodied_in_final_consumption = Value)


HANPP_ap_prod_grass <- 
  embodied_HANPP_grassland%>%
  group_by(Processed_prod, Feed_prod, Year, Origin)%>%
  summarise(HANPP_embodied_in_ap_production = sum(HANPP_embodied_in_final_consumption, na.rm=T))%>%
  ungroup()%>%
  mutate(Destination = Origin)


embodied_HANPP_grassland%<>%
  left_join(HANPP_ap_prod_grass)

embodied_HANPP_grassland%<>%
  ungroup()%>%
  dplyr::select(Processed_prod, Feed_prod, Year, Destination, Origin, HANPP_embodied_in_ap_production, HANPP_embodied_in_final_consumption)


embodied_HANPP_residues_feed <- readRDS("residues_feed/embodied rds/embodied_HANPP_residues_feed.rds")

#embodied_HANPP_residues_feed%<>%filter(Year==2013)
embodied_HANPP_residues_feed%<>%filter(Year>=2011)


unique(embodied_HANPP_residues_feed$primary_product)

embodied_HANPP_residues_feed%<>%
  mutate(Feed_prod = "Crop residues")

embodied_HANPP_residues_feed%<>%
  rename(Processed_prod = primary_product,
         HANPP_embodied_in_final_consumption = Value)


HANPP_ap_prod_residues_feed <- 
  embodied_HANPP_residues_feed%>%
  group_by(Processed_prod, Feed_prod, Year, Origin)%>%
  summarise(HANPP_embodied_in_ap_production = sum(HANPP_embodied_in_final_consumption, na.rm=T))%>%
  ungroup()%>%
  mutate(Destination = Origin)


embodied_HANPP_residues_feed%<>%
  left_join(HANPP_ap_prod_residues_feed)

embodied_HANPP_residues_feed%<>%
  ungroup()%>%
  dplyr::select(Processed_prod, Feed_prod, Year, Destination, Origin, HANPP_embodied_in_ap_production, HANPP_embodied_in_final_consumption)


embodied_HANPP_cl_gl_resid <- 
  rbind(embodied_HANPP_cropland,
        embodied_HANPP_grassland,
        embodied_HANPP_residues_feed)


embodied_feed_bilateral_trade_by_animal_products_and_crops <- readRDS("embodied_feed_bilateral_trade_by_animal_products_and_crops_incl_losses.rds")
#embodied_feed_bilateral_trade_by_animal_products_and_crops <- readRDS("N:/H73700/data/!projekt/2008_COUPLED/Nicolas/trade matrices/embodied feed/results/embodied_feed_bilateral_trade_by_animal_products_and_crops.rds")
#embodied_feed_bilateral_trade_by_animal_products_and_crops%<>%filter(Year==2013)
embodied_feed_bilateral_trade_by_animal_products_and_crops%<>%filter(Year>=2011)


colnames(embodied_HANPP_cropland)
colnames(embodied_feed_bilateral_trade_by_animal_products_and_crops)


unique(embodied_HANPP_cl_gl_resid$Processed_prod)

embodied_HANPP_cropland%<>%
  filter(Processed_prod!="Not for animal products")

embodied_HANPP_grassland%<>%
  filter(Processed_prod!="Not for animal products")

embodied_HANPP_residues_feed%<>%
  filter(Processed_prod!="Not for animal products")

embodied_HANPP_cl_gl_resid%<>%
  filter(Processed_prod!="Not for animal products")


Animal_products_codes <- readRDS("Animal_products_codes.rds")
Crops_codes <- readRDS("Crops_codes.rds")


embodied_feed_bilateral_trade_by_animal_products_and_crops%<>%
  left_join(Animal_products_codes%>%
              rename(Processed_prod = Item),
            by = c("primary_product_Code" = "Item Code"))

embodied_feed_bilateral_trade_by_animal_products_and_crops%<>%
  mutate(feed_primary_product_Code = as.character(feed_primary_product_Code))%>%
  left_join(Crops_codes%>%
              rename(Feed_prod = Item),
            by = c("feed_primary_product_Code" = "Item_code"))

colnames(embodied_feed_bilateral_trade_by_animal_products_and_crops%>%
           dplyr::select(-primary_product_Code, feed_primary_product_Code))
colnames(embodied_HANPP_grassland)


embodied_feed_bilateral_trade_by_animal_products_and_crops%<>%
  dplyr::select(-primary_product_Code, -feed_primary_product_Code)%>%
  rbind(embodied_HANPP_grassland%>%
          rename(feed_embodied_in_trade_incl_losses=HANPP_embodied_in_final_consumption)%>%
          dplyr::select(-HANPP_embodied_in_ap_production),
        embodied_HANPP_residues_feed%>%
          rename(feed_embodied_in_trade_incl_losses=HANPP_embodied_in_final_consumption)%>%
          dplyr::select(-HANPP_embodied_in_ap_production))


embodied_feed_bilateral_trade_by_animal_products_and_crops%<>%
  left_join(embodied_feed_bilateral_trade_by_animal_products_and_crops%>%
              group_by(Year, Processed_prod, Feed_prod, Origin)%>%
              summarise(Total_feed_embodied_in_ap_prod = sum(feed_embodied_in_trade_incl_losses, na.rm=T)))

embodied_feed_bilateral_trade_by_animal_products_and_crops%<>%
  mutate(share_final_destination_in_ap_prod = feed_embodied_in_trade_incl_losses/Total_feed_embodied_in_ap_prod)

embodied_feed_bilateral_trade_by_animal_products_and_crops%<>%
  rename(producing_ap = Origin,
         consuming_ap = Destination)


embodied_HANPP_cl_gl_resid2 <- embodied_HANPP_cl_gl_resid
embodied_HANPP_cl_gl_resid2%<>%
  rename(producing_feed = Origin,
         consuming_ap = Destination)%>%
  dplyr::select(-HANPP_embodied_in_ap_production)


embodied_HANPP_cl_gl_resid%<>%
  rename(producing_feed = Origin,
         producing_ap = Destination)%>%
  dplyr::select(-HANPP_embodied_in_final_consumption)

colnames(embodied_HANPP_cl_gl_resid)
colnames(embodied_feed_bilateral_trade_by_animal_products_and_crops)

embodied_HANPP_cl_gl_resid%<>%
  left_join(embodied_feed_bilateral_trade_by_animal_products_and_crops%>%
              dplyr::select(-feed_embodied_in_trade_incl_losses, -Total_feed_embodied_in_ap_prod))


embodied_HANPP_cl_gl_resid%<>%
  mutate(HANPP_embodied_in_trade = share_final_destination_in_ap_prod*HANPP_embodied_in_ap_production)

colnames(embodied_HANPP_cl_gl_resid)
embodied_HANPP_cl_gl_resid%<>%
  dplyr::select(-HANPP_embodied_in_ap_production,
                -share_final_destination_in_ap_prod)


colnames(embodied_HANPP_cl_gl_resid)
colnames(embodied_HANPP_cl_gl_resid2)

compare <- 
  embodied_HANPP_cl_gl_resid%>%
  group_by(Year, Processed_prod, Feed_prod, producing_feed, consuming_ap)%>%
  summarise(HANPP_embodied_in_trade = sum(HANPP_embodied_in_trade, na.rm=T))%>%
  left_join(embodied_HANPP_cl_gl_resid2)

compare%<>%
  mutate(diff = HANPP_embodied_in_trade-HANPP_embodied_in_final_consumption,
         ratio = HANPP_embodied_in_trade/HANPP_embodied_in_final_consumption  )

summary(compare$ratio)
rm(compare)


embodied_HANPP_cl_gl_resid%<>%
  mutate(Period = ifelse(Year >=2011, "2011-2013", Year))

embodied_HANPP_cl_gl_resid%<>%
  group_by(Period, Processed_prod, Feed_prod, producing_feed, producing_ap, consuming_ap)%>%
  summarise(HANPP_embodied_in_trade = mean(HANPP_embodied_in_trade, na.rm=T))

embodied_HANPP_cl_gl_resid%<>%
  ungroup()


colnames(embodied_HANPP_cl_gl_resid)

embodied_HANPP_cl_gl_resid%<>%
  dplyr::select(Period, Processed_prod, Feed_prod, producing_feed, producing_ap, consuming_ap, HANPP_embodied_in_trade)%>%
  filter(HANPP_embodied_in_trade!=0,
         !is.na(HANPP_embodied_in_trade))

embodied_HANPP_cl_gl_resid%<>%
  mutate(producing_feed = ifelse(grepl("China", producing_feed),
                                 "China",
                                 producing_feed),
         producing_ap = ifelse(grepl("China", producing_ap),
                               "China",
                               producing_ap),
         consuming_ap = ifelse(grepl("China", consuming_ap),
                               "China",
                               consuming_ap))


#regions <- read.csv("N:/H73700/data/!projekt/2008_COUPLED/Nicolas/HANPP rechnung/new eHANPP with product level factors/11regions.csv",
#                   header = F, sep =",")[1:11]
regions <- read.csv("11regions.csv",
                    header = F, sep =",")[1:11]

colnames(regions)<- c("North America", 
                      "C. America",
                      "South America",
                      "EU 15+",
                      "FSU+",
                      "S.S. Africa",
                      "N.A.W.A",
                      "Eastern Asia",
                      "Southern Asia",
                      "S.E. Asia",
                      "Oceania")
library(tidyr)
regions_long <- gather(regions, 
                       key = "region",
                       value = "country")

regions_long <- regions_long[!is.na(regions_long$country) & 
                               regions_long$country!= "" & 
                               regions_long$country!= "#NV",]


saveRDS(regions_long, "regions_long.rds")
#regions_long <- readRDS("regions_long.rds")

embodied_HANPP_cl_gl_resid_regions_periods <- 
  embodied_HANPP_cl_gl_resid%>%
  left_join(regions_long,
            by = c("producing_feed" = "country"))%>%
  rename(Region_producing_feed = region)


embodied_HANPP_cl_gl_resid_regions_periods%<>%
  left_join(regions_long,
            by = c("producing_ap" = "country"))%>%
  rename(Region_producing_ap = region)

embodied_HANPP_cl_gl_resid_regions_periods%<>%
  left_join(regions_long,
            by = c("consuming_ap" = "country"))%>%
  rename(Region_consuming_ap = region)

saveRDS(embodied_HANPP_cl_gl_resid, "embodied_HANPP_cl_gl_resid.rds")
saveRDS(embodied_HANPP_cl_gl_resid_regions_periods, "embodied_HANPP_cl_gl_resid_regions_periods.rds")

rm(embodied_HANPP_cl_gl_resid)
colnames(embodied_HANPP_cl_gl_resid_regions_periods)

embodied_HANPP_cl_gl_resid_regions_periods%<>%
  group_by(Period, Processed_prod, Feed_prod, Region_producing_feed, Region_producing_ap, Region_consuming_ap)%>%
  summarise(HANPP_embodied_in_trade = sum(HANPP_embodied_in_trade, na.rm=T))%>%
  ungroup()


saveRDS(embodied_HANPP_cl_gl_resid_regions_periods, "embodied rds/embodied_HANPP_cl_gl_resid_regions_periods.rds")
#saveRDS(embodied_HANPP_cl_gl_resid_regions, "embodied rds/embodied_HANPP_cl_gl_resid_regions_periods.rds")
embodied_HANPP_cl_gl_resid <- readRDS("embodied rds/embodied_HANPP_cl_gl_resid.rds")
